# Supplementary material for: Identification of a systemic interferon-γ inducible antimicrobial gene signature in leprosy patients undergoing reversal reaction
Source: PLoS Negl Trop Dis. 2019 Oct 10;13(10):e0007764. doi: 10.1371/journal.pntd.0007764 (PMC6805014; doi:10.1371/journal.pntd.0007764)
Supplement: S3 Table — Excel spreadsheet. (XLSX) [file pntd.0007764.s003.xlsx]

## Sheet: RRup_RRvsNR-up1.2pval0.05_RRvsA
ensembl_id	log2FC_RRvsNR	log2FC_RRvsAT	gname	gdes
ENSG00000000419	0.368159	0.315955	DPM1	dolichyl-phosphate mannosyltransferase polypeptide 1, catalytic subunit [Source:HGNC Symbol;Acc:3005]
ENSG00000002549	0.711991	0.524748	LAP3	leucine aminopeptidase 3 [Source:HGNC Symbol;Acc:18449]
ENSG00000004779	0.37724	0.330764	NDUFAB1	NADH dehydrogenase (ubiquinone) 1, alpha/beta subcomplex, 1, 8kDa [Source:HGNC Symbol;Acc:7694]
ENSG00000004939	0.709322	0.537464	SLC4A1	solute carrier family 4 (anion exchanger), member 1 (Diego blood group) [Source:HGNC Symbol;Acc:11027]
ENSG00000005059	0.278525	0.269155	CCDC109B	coiled-coil domain containing 109B [Source:HGNC Symbol;Acc:26076]
ENSG00000005249	0.570248	0.389518	PRKAR2B	protein kinase, cAMP-dependent, regulatory, type II, beta [Source:HGNC Symbol;Acc:9392]
ENSG00000006075	0.468173	0.479364	CCL3	chemokine (C-C motif) ligand 3 [Source:HGNC Symbol;Acc:10627]
ENSG00000007080	0.380792	0.361268	CCDC124	coiled-coil domain containing 124 [Source:HGNC Symbol;Acc:25171]
ENSG00000007968	0.927421	0.598316	E2F2	E2F transcription factor 2 [Source:HGNC Symbol;Acc:3114]
ENSG00000008018	0.485847	0.423998	PSMB1	proteasome (prosome, macropain) subunit, beta type, 1 [Source:HGNC Symbol;Acc:9537]
ENSG00000008283	0.386603	0.284756	CYB561	cytochrome b561 [Source:HGNC Symbol;Acc:2571]
ENSG00000008324	0.452822	0.444391	SS18L2	synovial sarcoma translocation gene on chromosome 18-like 2 [Source:HGNC Symbol;Acc:15593]
ENSG00000008394	0.808515	0.404696	MGST1	microsomal glutathione S-transferase 1 [Source:HGNC Symbol;Acc:7061]
ENSG00000008441	0.830619	0.567871	NFIX	nuclear factor I/X (CCAAT-binding transcription factor) [Source:HGNC Symbol;Acc:7788]
ENSG00000010030	0.358653	0.337387	ETV7	ets variant 7 [Source:HGNC Symbol;Acc:18160]
ENSG00000011028	0.541678	0.489931	MRC2	mannose receptor, C type 2 [Source:HGNC Symbol;Acc:16875]
ENSG00000013306	0.823973	0.649208	SLC25A39	solute carrier family 25, member 39 [Source:HGNC Symbol;Acc:24279]
ENSG00000013374	0.42465	0.362196	NUB1	negative regulator of ubiquitin-like proteins 1 [Source:HGNC Symbol;Acc:17623]
ENSG00000013561	0.483864	0.272101	RNF14	ring finger protein 14 [Source:HGNC Symbol;Acc:10058]
ENSG00000013583	0.626523	0.361522	HEBP1	heme binding protein 1 [Source:HGNC Symbol;Acc:17176]
ENSG00000014641	0.392481	0.425876	MDH1	malate dehydrogenase 1, NAD (soluble) [Source:HGNC Symbol;Acc:6970]
ENSG00000017483	1.02532	0.815239	SLC38A5	solute carrier family 38, member 5 [Source:HGNC Symbol;Acc:18070]
ENSG00000020577	0.631153	0.302132	SAMD4A	sterile alpha motif domain containing 4A [Source:HGNC Symbol;Acc:23023]
ENSG00000022840	0.660202	0.47515	RNF10	ring finger protein 10 [Source:HGNC Symbol;Acc:10055]
ENSG00000023171	0.521054	0.316669	GRAMD1B	GRAM domain containing 1B [Source:HGNC Symbol;Acc:29214]
ENSG00000023572	0.325892	0.307727	GLRX2	glutaredoxin 2 [Source:HGNC Symbol;Acc:16065]
ENSG00000023902	0.453416	0.313349	PLEKHO1	pleckstrin homology domain containing, family O member 1 [Source:HGNC Symbol;Acc:24310]
ENSG00000024526	0.623442	0.44736	DEPDC1	DEP domain containing 1 [Source:HGNC Symbol;Acc:22949]
ENSG00000025708	0.564541	0.316657	TYMP	thymidine phosphorylase [Source:HGNC Symbol;Acc:3148]
ENSG00000026103	0.562793	0.452094	FAS	Fas cell surface death receptor [Source:HGNC Symbol;Acc:11920]
ENSG00000026751	0.477595	0.3156	SLAMF7	SLAM family member 7 [Source:HGNC Symbol;Acc:21394]
ENSG00000028116	0.43819	0.305472	VRK2	vaccinia related kinase 2 [Source:HGNC Symbol;Acc:12719]
ENSG00000029534	0.775266	0.669692	ANK1	ankyrin 1, erythrocytic [Source:HGNC Symbol;Acc:492]
ENSG00000029993	0.540374	0.508795	HMGB3	high mobility group box 3 [Source:HGNC Symbol;Acc:5004]
ENSG00000034510	0.620158	0.598955	TMSB10	thymosin beta 10 [Source:HGNC Symbol;Acc:11879]
ENSG00000035499	0.568337	0.394136	DEPDC1B	DEP domain containing 1B [Source:HGNC Symbol;Acc:24902]
ENSG00000041357	0.731402	0.570741	PSMA4	proteasome (prosome, macropain) subunit, alpha type, 4 [Source:HGNC Symbol;Acc:9533]
ENSG00000042493	0.5174	0.313128	CAPG	capping protein (actin filament), gelsolin-like [Source:HGNC Symbol;Acc:1474]
ENSG00000042753	0.538525	0.457136	AP2S1	adaptor-related protein complex 2, sigma 1 subunit [Source:HGNC Symbol;Acc:565]
ENSG00000047579	0.401145	0.326944	DTNBP1	dystrobrevin binding protein 1 [Source:HGNC Symbol;Acc:17328]
ENSG00000047597	1.15658	0.852801	XK	X-linked Kx blood group (McLeod syndrome) [Source:HGNC Symbol;Acc:12811]
ENSG00000047621	0.503656	0.468736	C12orf4	chromosome 12 open reading frame 4 [Source:HGNC Symbol;Acc:1184]
ENSG00000049245	0.365076	0.270218	VAMP3	vesicle-associated membrane protein 3 [Source:HGNC Symbol;Acc:12644]
ENSG00000049323	0.400718	0.343694	LTBP1	latent transforming growth factor beta binding protein 1 [Source:HGNC Symbol;Acc:6714]
ENSG00000049449	0.342353	0.272243	RCN1	reticulocalbin 1, EF-hand calcium binding domain [Source:HGNC Symbol;Acc:9934]
ENSG00000049759	0.703045	0.583202	NEDD4L	neural precursor cell expressed, developmentally down-regulated 4-like, E3 ubiquitin protein ligase [Source:HGNC Symbol;Acc:7728]
ENSG00000051180	0.452736	0.309936	RAD51	RAD51 recombinase [Source:HGNC Symbol;Acc:9817]
ENSG00000051341	0.418605	0.427229	POLQ	polymerase (DNA directed), theta [Source:HGNC Symbol;Acc:9186]
ENSG00000054356	0.400939	0.401274	PTPRN	protein tyrosine phosphatase, receptor type, N [Source:HGNC Symbol;Acc:9676]
ENSG00000056050	0.376488	0.382866	C4orf27	chromosome 4 open reading frame 27 [Source:HGNC Symbol;Acc:26051]
ENSG00000060138	1.0984	0.875005	YBX3	Y box binding protein 3 [Source:HGNC Symbol;Acc:2428]
ENSG00000060982	0.468351	0.412966	BCAT1	branched chain amino-acid transaminase 1, cytosolic [Source:HGNC Symbol;Acc:976]
ENSG00000063854	0.668528	0.507676	HAGH	hydroxyacylglutathione hydrolase [Source:HGNC Symbol;Acc:4805]
ENSG00000064490	0.338962	0.330164	RFXANK	regulatory factor X-associated ankyrin-containing protein [Source:HGNC Symbol;Acc:9987]
ENSG00000065328	0.466941	0.448417	MCM10	minichromosome maintenance complex component 10 [Source:HGNC Symbol;Acc:18043]
ENSG00000065427	0.303992	0.413643	KARS	lysyl-tRNA synthetase [Source:HGNC Symbol;Acc:6215]
ENSG00000065911	0.478599	0.406529	MTHFD2	methylenetetrahydrofolate dehydrogenase (NADP+ dependent) 2, methenyltetrahydrofolate cyclohydrolase [Source:HGNC Symbol;Acc:7434]
ENSG00000065978	0.703703	0.644458	YBX1	Y box binding protein 1 [Source:HGNC Symbol;Acc:8014]
ENSG00000066279	0.643428	0.49336	ASPM	asp (abnormal spindle) homolog, microcephaly associated (Drosophila) [Source:HGNC Symbol;Acc:19048]
ENSG00000066379	0.444183	0.424872	ZNRD1	zinc ribbon domain containing 1 [Source:HGNC Symbol;Acc:13182]
ENSG00000066926	0.590647	0.517543	FECH	ferrochelatase [Source:HGNC Symbol;Acc:3647]
ENSG00000067836	0.357287	0.294549	ROGDI	rogdi homolog (Drosophila) [Source:HGNC Symbol;Acc:29478]
ENSG00000068079	0.662278	0.508731	IFI35	interferon-induced protein 35 [Source:HGNC Symbol;Acc:5399]
ENSG00000068489	0.42949	0.346169	PRR11	proline rich 11 [Source:HGNC Symbol;Acc:25619]
ENSG00000068784	0.348588	0.293138	SRBD1	S1 RNA binding domain 1 [Source:HGNC Symbol;Acc:25521]
ENSG00000070190	0.5509	0.279066	DAPP1	dual adaptor of phosphotyrosine and 3-phosphoinositides [Source:HGNC Symbol;Acc:16500]
ENSG00000070501	0.601711	0.471911	POLB	polymerase (DNA directed), beta [Source:HGNC Symbol;Acc:9174]
ENSG00000070785	0.344098	0.375714	EIF2B3	eukaryotic translation initiation factor 2B, subunit 3 gamma, 58kDa [Source:HGNC Symbol;Acc:3259]
ENSG00000072422	0.401783	0.355964	RHOBTB1	Rho-related BTB domain containing 1 [Source:HGNC Symbol;Acc:18738]
ENSG00000072571	0.434808	0.411111	HMMR	hyaluronan-mediated motility receptor (RHAMM) [Source:HGNC Symbol;Acc:5012]
ENSG00000073792	1.02445	0.706843	IGF2BP2	insulin-like growth factor 2 mRNA binding protein 2 [Source:HGNC Symbol;Acc:28867]
ENSG00000074201	0.294202	0.279476	CLNS1A	chloride channel, nucleotide-sensitive, 1A [Source:HGNC Symbol;Acc:2080]
ENSG00000074660	0.494793	0.289982	SCARF1	scavenger receptor class F, member 1 [Source:HGNC Symbol;Acc:16820]
ENSG00000074842	0.397638	0.370799	C19orf10	chromosome 19 open reading frame 10 [Source:HGNC Symbol;Acc:16948]
ENSG00000075142	0.263479	0.266532	SRI	sorcin [Source:HGNC Symbol;Acc:11292]
ENSG00000075188	0.356519	0.335672	NUP37	nucleoporin 37kDa [Source:HGNC Symbol;Acc:29929]
ENSG00000075218	0.437196	0.288603	GTSE1	G-2 and S-phase expressed 1 [Source:HGNC Symbol;Acc:13698]
ENSG00000075239	0.305856	0.329194	ACAT1	acetyl-CoA acetyltransferase 1 [Source:HGNC Symbol;Acc:93]
ENSG00000076053	0.267009	0.277736	RBM7	RNA binding motif protein 7 [Source:HGNC Symbol;Acc:9904]
ENSG00000076770	0.963593	0.755541	MBNL3	muscleblind-like splicing regulator 3 [Source:HGNC Symbol;Acc:20564]
ENSG00000076864	0.360008	0.345799	RAP1GAP	RAP1 GTPase activating protein [Source:HGNC Symbol;Acc:9858]
ENSG00000077152	0.400126	0.394824	UBE2T	ubiquitin-conjugating enzyme E2T (putative) [Source:HGNC Symbol;Acc:25009]
ENSG00000078081	0.536422	0.503567	LAMP3	lysosomal-associated membrane protein 3 [Source:HGNC Symbol;Acc:14582]
ENSG00000079257	0.4188	0.41416	LXN	latexin [Source:HGNC Symbol;Acc:13347]
ENSG00000079263	0.434145	0.429403	SP140	SP140 nuclear body protein [Source:HGNC Symbol;Acc:17133]
ENSG00000079308	0.672952	0.514403	TNS1	tensin 1 [Source:HGNC Symbol;Acc:11973]
ENSG00000079385	0.581478	0.338507	CEACAM1	carcinoembryonic antigen-related cell adhesion molecule 1 (biliary glycoprotein) [Source:HGNC Symbol;Acc:1814]
ENSG00000080986	0.439403	0.409187	NDC80	NDC80 kinetochore complex component [Source:HGNC Symbol;Acc:16909]
ENSG00000082146	0.988285	0.730265	STRADB	STE20-related kinase adaptor beta [Source:HGNC Symbol;Acc:13205]
ENSG00000082515	0.328537	0.376488	MRPL22	mitochondrial ribosomal protein L22 [Source:HGNC Symbol;Acc:14480]
ENSG00000082781	0.415165	0.387649	ITGB5	integrin, beta 5 [Source:HGNC Symbol;Acc:6160]
ENSG00000085063	0.468922	0.435339	CD59	CD59 molecule, complement regulatory protein [Source:HGNC Symbol;Acc:1689]
ENSG00000085449	0.535987	0.356849	WDFY1	WD repeat and FYVE domain containing 1 [Source:HGNC Symbol;Acc:20451]
ENSG00000085840	0.403085	0.415177	ORC1	origin recognition complex, subunit 1 [Source:HGNC Symbol;Acc:8487]
ENSG00000085999	0.415865	0.446846	RAD54L	RAD54-like (S. cerevisiae) [Source:HGNC Symbol;Acc:9826]
ENSG00000086061	0.4338	0.355029	DNAJA1	DnaJ (Hsp40) homolog, subfamily A, member 1 [Source:HGNC Symbol;Acc:5229]
ENSG00000086065	0.74359	0.450326	CHMP5	charged multivesicular body protein 5 [Source:HGNC Symbol;Acc:26942]
ENSG00000086506	0.969783	0.712156	HBQ1	hemoglobin, theta 1 [Source:HGNC Symbol;Acc:4833]
ENSG00000087085	0.658615	0.468936	ACHE	acetylcholinesterase (Yt blood group) [Source:HGNC Symbol;Acc:108]
ENSG00000087086	0.714106	0.370404	FTL	ferritin, light polypeptide [Source:HGNC Symbol;Acc:3999]
ENSG00000087237	0.641135	0.372597	CETP	cholesteryl ester transfer protein, plasma [Source:HGNC Symbol;Acc:1869]
ENSG00000087302	0.448969	0.470274	C14orf166	chromosome 14 open reading frame 166 [Source:HGNC Symbol;Acc:23169]
ENSG00000087460	0.509769	0.372453	GNAS	GNAS complex locus [Source:HGNC Symbol;Acc:4392]
ENSG00000088325	0.443027	0.474317	TPX2	TPX2, microtubule-associated [Source:HGNC Symbol;Acc:1249]
ENSG00000088356	0.367177	0.338337	PDRG1	p53 and DNA-damage regulated 1 [Source:HGNC Symbol;Acc:16119]
ENSG00000088826	0.47301	0.445927	SMOX	spermine oxidase [Source:HGNC Symbol;Acc:15862]
ENSG00000088986	0.475126	0.321756	DYNLL1	dynein, light chain, LC8-type 1 [Source:HGNC Symbol;Acc:15476]
ENSG00000088992	0.633251	0.475955	TESC	tescalcin [Source:HGNC Symbol;Acc:26065]
ENSG00000089127	0.691795	0.41081	OAS1	2'-5'-oligoadenylate synthetase 1, 40/46kDa [Source:HGNC Symbol;Acc:8086]
ENSG00000089248	0.268153	0.322237	ERP29	endoplasmic reticulum protein 29 [Source:HGNC Symbol;Acc:13799]
ENSG00000089289	0.403434	0.458439	IGBP1	immunoglobulin (CD79A) binding protein 1 [Source:HGNC Symbol;Acc:5461]
ENSG00000089685	0.431248	0.449846	BIRC5	baculoviral IAP repeat containing 5 [Source:HGNC Symbol;Acc:593]
ENSG00000090013	0.820804	0.541325	BLVRB	biliverdin reductase B (flavin reductase (NADPH)) [Source:HGNC Symbol;Acc:1063]
ENSG00000090263	0.568477	0.527593	MRPS33	mitochondrial ribosomal protein S33 [Source:HGNC Symbol;Acc:16634]
ENSG00000090889	0.588436	0.552747	KIF4A	kinesin family member 4A [Source:HGNC Symbol;Acc:13339]
ENSG00000091140	0.335053	0.286685	DLD	dihydrolipoamide dehydrogenase [Source:HGNC Symbol;Acc:2898]
ENSG00000091947	0.381503	0.27302	TMEM101	transmembrane protein 101 [Source:HGNC Symbol;Acc:28653]
ENSG00000092010	0.493846	0.36696	PSME1	proteasome (prosome, macropain) activator subunit 1 (PA28 alpha) [Source:HGNC Symbol;Acc:9568]
ENSG00000092841	0.461849	0.475177	MYL6	myosin, light chain 6, alkali, smooth muscle and non-muscle [Source:HGNC Symbol;Acc:7587]
ENSG00000092853	0.482558	0.391416	CLSPN	claspin [Source:HGNC Symbol;Acc:19715]
ENSG00000093009	0.458431	0.486782	CDC45	cell division cycle 45 [Source:HGNC Symbol;Acc:1739]
ENSG00000093144	0.358782	0.291017	ECHDC1	enoyl CoA hydratase domain containing 1 [Source:HGNC Symbol;Acc:21489]
ENSG00000094804	0.552294	0.413112	CDC6	cell division cycle 6 [Source:HGNC Symbol;Acc:1744]
ENSG00000095932	0.965179	0.855933	C19orf77	chromosome 19 open reading frame 77 [Source:HGNC Symbol;Acc:37244]
ENSG00000096080	0.323281	0.297396	MRPS18A	mitochondrial ribosomal protein S18A [Source:HGNC Symbol;Acc:14515]
ENSG00000099785	0.591526	0.389878	2015-03-02	membrane-associated ring finger (C3HC4) 2, E3 ubiquitin protein ligase [Source:HGNC Symbol;Acc:28038]
ENSG00000099795	0.421374	0.339119	NDUFB7	NADH dehydrogenase (ubiquinone) 1 beta subcomplex, 7, 18kDa [Source:HGNC Symbol;Acc:7702]
ENSG00000099804	0.724979	0.504684	CDC34	cell division cycle 34 [Source:HGNC Symbol;Acc:1734]
ENSG00000100097	0.529173	0.434959	LGALS1	lectin, galactoside-binding, soluble, 1 [Source:HGNC Symbol;Acc:6561]
ENSG00000100104	0.30353	0.384569	SRRD	SRR1 domain containing [Source:HGNC Symbol;Acc:33910]
ENSG00000100162	0.506379	0.650541	CENPM	centromere protein M [Source:HGNC Symbol;Acc:18352]
ENSG00000100220	0.27117	0.283407	RTCB	RNA 2',3'-cyclic phosphate and 5'-OH ligase [Source:HGNC Symbol;Acc:26935]
ENSG00000100225	1.0183	0.736074	FBXO7	F-box protein 7 [Source:HGNC Symbol;Acc:13586]
ENSG00000100325	0.508735	0.478486	ASCC2	activating signal cointegrator 1 complex subunit 2 [Source:HGNC Symbol;Acc:24103]
ENSG00000100336	0.814613	0.531607	APOL4	apolipoprotein L, 4 [Source:HGNC Symbol;Acc:14867]
ENSG00000100342	0.583232	0.510727	APOL1	apolipoprotein L, 1 [Source:HGNC Symbol;Acc:618]
ENSG00000100348	0.356578	0.291026	TXN2	thioredoxin 2 [Source:HGNC Symbol;Acc:17772]
ENSG00000100387	0.54614	0.334574	RBX1	ring-box 1, E3 ubiquitin protein ligase [Source:HGNC Symbol;Acc:9928]
ENSG00000100528	0.356103	0.331057	CNIH1	cornichon family AMPA receptor auxiliary protein 1 [Source:HGNC Symbol;Acc:19431]
ENSG00000100554	0.415968	0.378512	ATP6V1D	ATPase, H+ transporting, lysosomal 34kDa, V1 subunit D [Source:HGNC Symbol;Acc:13527]
ENSG00000100558	1.05939	0.63257	PLEK2	pleckstrin 2 [Source:HGNC Symbol;Acc:19238]
ENSG00000100567	0.38739	0.263898	PSMA3	proteasome (prosome, macropain) subunit, alpha type, 3 [Source:HGNC Symbol;Acc:9532]
ENSG00000100614	0.564077	0.372219	PPM1A	protein phosphatase, Mg2+/Mn2+ dependent, 1A [Source:HGNC Symbol;Acc:9275]
ENSG00000100632	0.376234	0.391062	ERH	enhancer of rudimentary homolog (Drosophila) [Source:HGNC Symbol;Acc:3447]
ENSG00000100744	0.386587	0.279405	GSKIP	GSK3B interacting protein [Source:HGNC Symbol;Acc:20343]
ENSG00000100764	0.30716	0.283165	PSMC1	proteasome (prosome, macropain) 26S subunit, ATPase, 1 [Source:HGNC Symbol;Acc:9547]
ENSG00000100804	0.327133	0.320731	PSMB5	proteasome (prosome, macropain) subunit, beta type, 5 [Source:HGNC Symbol;Acc:9542]
ENSG00000100908	0.434221	0.282547	EMC9	ER membrane protein complex subunit 9 [Source:HGNC Symbol;Acc:20273]
ENSG00000100911	0.633166	0.535532	PSME2	proteasome (prosome, macropain) activator subunit 2 (PA28 beta) [Source:HGNC Symbol;Acc:9569]
ENSG00000101003	0.481922	0.447666	GINS1	GINS complex subunit 1 (Psf1 homolog) [Source:HGNC Symbol;Acc:28980]
ENSG00000101182	0.356624	0.285267	PSMA7	proteasome (prosome, macropain) subunit, alpha type, 7 [Source:HGNC Symbol;Acc:9536]
ENSG00000101335	0.430171	0.355242	MYL9	myosin, light chain 9, regulatory [Source:HGNC Symbol;Acc:15754]
ENSG00000101347	0.363589	0.388834	SAMHD1	SAM domain and HD domain 1 [Source:HGNC Symbol;Acc:15925]
ENSG00000101412	0.562362	0.596541	E2F1	E2F transcription factor 1 [Source:HGNC Symbol;Acc:3113]
ENSG00000101439	0.358307	0.279595	CST3	cystatin C [Source:HGNC Symbol;Acc:2475]
ENSG00000101608	0.353651	0.327676	MYL12A	myosin, light chain 12A, regulatory, non-sarcomeric [Source:HGNC Symbol;Acc:16701]
ENSG00000101782	0.369868	0.294781	RIOK3	RIO kinase 3 [Source:HGNC Symbol;Acc:11451]
ENSG00000101843	0.397142	0.29851	PSMD10	proteasome (prosome, macropain) 26S subunit, non-ATPase, 10 [Source:HGNC Symbol;Acc:9555]
ENSG00000101856	0.528614	0.36426	PGRMC1	progesterone receptor membrane component 1 [Source:HGNC Symbol;Acc:16090]
ENSG00000102109	0.469322	0.602847	PCSK1N	proprotein convertase subtilisin/kexin type 1 inhibitor [Source:HGNC Symbol;Acc:17301]
ENSG00000102145	0.757989	0.452324	GATA1	GATA binding protein 1 (globin transcription factor 1) [Source:HGNC Symbol;Acc:4170]
ENSG00000102309	0.535259	0.541867	PIN4	protein (peptidylprolyl cis/trans isomerase) NIMA-interacting, 4 (parvulin) [Source:HGNC Symbol;Acc:8992]
ENSG00000102390	0.399763	0.378478	PBDC1	polysaccharide biosynthesis domain containing 1 [Source:HGNC Symbol;Acc:28790]
ENSG00000102524	0.461453	0.26656	TNFSF13B	tumor necrosis factor (ligand) superfamily, member 13b [Source:HGNC Symbol;Acc:11929]
ENSG00000102794	0.671661	0.558646	IRG1	immunoresponsive 1 homolog (mouse) [Source:HGNC Symbol;Acc:33904]
ENSG00000102897	0.488025	0.359307	LYRM1	LYR motif containing 1 [Source:HGNC Symbol;Acc:25074]
ENSG00000103121	0.374397	0.333718	CMC2	C-x(9)-C motif containing 2 [Source:HGNC Symbol;Acc:24447]
ENSG00000103148	0.909872	0.813263	NPRL3	nitrogen permease regulator-like 3 (S. cerevisiae) [Source:HGNC Symbol;Acc:14124]
ENSG00000103342	0.681292	0.591553	GSPT1	G1 to S phase transition 1 [Source:HGNC Symbol;Acc:4621]
ENSG00000103363	0.634402	0.5273	TCEB2	transcription elongation factor B (SIII), polypeptide 2 (18kDa, elongin B) [Source:HGNC Symbol;Acc:11619]
ENSG00000103490	0.425807	0.315226	PYCARD	PYD and CARD domain containing [Source:HGNC Symbol;Acc:16608]
ENSG00000103534	0.705306	0.397523	TMC5	transmembrane channel-like 5 [Source:HGNC Symbol;Acc:22999]
ENSG00000103671	0.300718	0.267657	TRIP4	thyroid hormone receptor interactor 4 [Source:HGNC Symbol;Acc:12310]
ENSG00000103876	0.525524	0.372178	FAH	fumarylacetoacetate hydrolase (fumarylacetoacetase) [Source:HGNC Symbol;Acc:3579]
ENSG00000104267	0.491464	0.30767	CA2	carbonic anhydrase II [Source:HGNC Symbol;Acc:1373]
ENSG00000104320	0.469611	0.345698	NBN	nibrin [Source:HGNC Symbol;Acc:7652]
ENSG00000104325	0.351157	0.307938	DECR1	2,4-dienoyl CoA reductase 1, mitochondrial [Source:HGNC Symbol;Acc:2753]
ENSG00000104375	0.441742	0.34207	STK3	serine/threonine kinase 3 [Source:HGNC Symbol;Acc:11406]
ENSG00000104412	0.3506	0.269343	EMC2	ER membrane protein complex subunit 2 [Source:HGNC Symbol;Acc:28963]
ENSG00000104518	0.395706	0.28663	GSDMD	gasdermin D [Source:HGNC Symbol;Acc:25697]
ENSG00000104522	0.614067	0.491182	TSTA3	tissue specific transplantation antigen P35B [Source:HGNC Symbol;Acc:12390]
ENSG00000104738	0.370056	0.420867	MCM4	minichromosome maintenance complex component 4 [Source:HGNC Symbol;Acc:6947]
ENSG00000104805	0.365549	0.397462	NUCB1	nucleobindin 1 [Source:HGNC Symbol;Acc:8043]
ENSG00000104892	0.989679	0.710564	KLC3	kinesin light chain 3 [Source:HGNC Symbol;Acc:20717]
ENSG00000104903	0.591735	0.440445	LYL1	lymphoblastic leukemia derived sequence 1 [Source:HGNC Symbol;Acc:6734]
ENSG00000104904	0.544798	0.408511	OAZ1	ornithine decarboxylase antizyme 1 [Source:HGNC Symbol;Acc:8095]
ENSG00000104918	0.477624	0.333358	RETN	resistin [Source:HGNC Symbol;Acc:20389]
ENSG00000105058	0.324332	0.27055	FAM32A	family with sequence similarity 32, member A [Source:HGNC Symbol;Acc:24563]
ENSG00000105173	0.39608	0.419551	CCNE1	cyclin E1 [Source:HGNC Symbol;Acc:1589]
ENSG00000105281	0.442442	0.297659	SLC1A5	solute carrier family 1 (neutral amino acid transporter), member 5 [Source:HGNC Symbol;Acc:10943]
ENSG00000105393	0.409666	0.422639	BABAM1	BRISC and BRCA1 A complex member 1 [Source:HGNC Symbol;Acc:25008]
ENSG00000105518	0.420586	0.358537	TMEM205	transmembrane protein 205 [Source:HGNC Symbol;Acc:29631]
ENSG00000105610	1.06193	0.636883	KLF1	Kruppel-like factor 1 (erythroid) [Source:HGNC Symbol;Acc:6345]
ENSG00000105612	0.392812	0.276602	DNASE2	deoxyribonuclease II, lysosomal [Source:HGNC Symbol;Acc:2960]
ENSG00000105701	1.30306	0.897009	FKBP8	FK506 binding protein 8, 38kDa [Source:HGNC Symbol;Acc:3724]
ENSG00000105755	0.390396	0.340454	ETHE1	ethylmalonic encephalopathy 1 [Source:HGNC Symbol;Acc:23287]
ENSG00000106028	0.32202	0.272589	SSBP1	single-stranded DNA binding protein 1, mitochondrial [Source:HGNC Symbol;Acc:11317]
ENSG00000106153	0.425859	0.407593	CHCHD2	coiled-coil-helix-coiled-coil-helix domain containing 2 [Source:HGNC Symbol;Acc:21645]
ENSG00000106211	0.440961	0.55215	HSPB1	heat shock 27kDa protein 1 [Source:HGNC Symbol;Acc:5246]
ENSG00000106245	0.330763	0.280563	BUD31	BUD31 homolog (S. cerevisiae) [Source:HGNC Symbol;Acc:29629]
ENSG00000106268	0.49085	0.490969	NUDT1	nudix (nucleoside diphosphate linked moiety X)-type motif 1 [Source:HGNC Symbol;Acc:8048]
ENSG00000106367	0.361562	0.419308	AP1S1	adaptor-related protein complex 1, sigma 1 subunit [Source:HGNC Symbol;Acc:559]
ENSG00000106392	0.365028	0.268328	C1GALT1	core 1 synthase, glycoprotein-N-acetylgalactosamine 3-beta-galactosyltransferase, 1 [Source:HGNC Symbol;Acc:24337]
ENSG00000106399	0.410844	0.389679	RPA3	replication protein A3, 14kDa [Source:HGNC Symbol;Acc:10291]
ENSG00000106560	0.498143	0.408424	GIMAP2	GTPase, IMAP family member 2 [Source:HGNC Symbol;Acc:21789]
ENSG00000106605	0.658255	0.482131	BLVRA	biliverdin reductase A [Source:HGNC Symbol;Acc:1062]
ENSG00000106803	0.335684	0.303488	SEC61B	Sec61 beta subunit [Source:HGNC Symbol;Acc:16993]
ENSG00000107020	0.470343	0.569606	PLGRKT	plasminogen receptor, C-terminal lysine transmembrane protein [Source:HGNC Symbol;Acc:23633]
ENSG00000107201	0.488936	0.344902	DDX58	DEAD (Asp-Glu-Ala-Asp) box polypeptide 58 [Source:HGNC Symbol;Acc:19102]
ENSG00000107262	0.876319	0.744733	BAG1	BCL2-associated athanogene [Source:HGNC Symbol;Acc:937]
ENSG00000107874	0.355737	0.301699	CUEDC2	CUE domain containing 2 [Source:HGNC Symbol;Acc:28352]
ENSG00000107949	0.304388	0.285714	BCCIP	BRCA2 and CDKN1A interacting protein [Source:HGNC Symbol;Acc:978]
ENSG00000107960	0.429984	0.347868	OBFC1	oligonucleotide/oligosaccharide-binding fold containing 1 [Source:HGNC Symbol;Acc:26200]
ENSG00000108010	0.333548	0.37867	GLRX3	glutaredoxin 3 [Source:HGNC Symbol;Acc:15987]
ENSG00000108106	0.4202	0.36211	UBE2S	ubiquitin-conjugating enzyme E2S [Source:HGNC Symbol;Acc:17895]
ENSG00000108294	0.411903	0.363848	PSMB3	proteasome (prosome, macropain) subunit, beta type, 3 [Source:HGNC Symbol;Acc:9540]
ENSG00000108309	1.2382	0.811954	RUNDC3A	RUN domain containing 3A [Source:HGNC Symbol;Acc:16984]
ENSG00000108387	0.61467	0.601754	2015-09-04	septin 4 [Source:HGNC Symbol;Acc:9165]
ENSG00000108590	0.313698	0.293943	MED31	mediator complex subunit 31 [Source:HGNC Symbol;Acc:24260]
ENSG00000108679	0.348513	0.377728	LGALS3BP	lectin, galactoside-binding, soluble, 3 binding protein [Source:HGNC Symbol;Acc:6564]
ENSG00000108826	0.531495	0.474321	MRPL27	mitochondrial ribosomal protein L27 [Source:HGNC Symbol;Acc:14483]
ENSG00000108953	0.382869	0.3112	YWHAE	tyrosine 3-monooxygenase/tryptophan 5-monooxygenase activation protein, epsilon [Source:HGNC Symbol;Acc:12851]
ENSG00000109113	0.373684	0.275218	RAB34	RAB34, member RAS oncogene family [Source:HGNC Symbol;Acc:16519]
ENSG00000109272	0.437788	0.292598	PF4V1	platelet factor 4 variant 1 [Source:HGNC Symbol;Acc:8862]
ENSG00000109390	0.375043	0.350239	NDUFC1	NADH dehydrogenase (ubiquinone) 1, subcomplex unknown, 1, 6kDa [Source:HGNC Symbol;Acc:7705]
ENSG00000109674	0.56013	0.379337	NEIL3	nei endonuclease VIII-like 3 (E. coli) [Source:HGNC Symbol;Acc:24573]
ENSG00000109805	0.482086	0.441017	NCAPG	non-SMC condensin I complex, subunit G [Source:HGNC Symbol;Acc:24304]
ENSG00000110079	0.585322	0.451937	MS4A4A	membrane-spanning 4-domains, subfamily A, member 4A [Source:HGNC Symbol;Acc:13371]
ENSG00000110693	0.594053	0.396661	SOX6	SRY (sex determining region Y)-box 6 [Source:HGNC Symbol;Acc:16421]
ENSG00000110700	0.379219	0.424198	RPS13	ribosomal protein S13 [Source:HGNC Symbol;Acc:10386]
ENSG00000110852	0.408329	0.289779	CLEC2B	C-type lectin domain family 2, member B [Source:HGNC Symbol;Acc:2053]
ENSG00000110871	0.339055	0.352903	COQ5	coenzyme Q5 homolog, methyltransferase (S. cerevisiae) [Source:HGNC Symbol;Acc:28722]
ENSG00000111181	0.55981	0.499467	SLC6A12	solute carrier family 6 (neurotransmitter transporter), member 12 [Source:HGNC Symbol;Acc:11045]
ENSG00000111224	0.308983	0.266536	PARP11	poly (ADP-ribose) polymerase family, member 11 [Source:HGNC Symbol;Acc:1186]
ENSG00000111229	0.419833	0.406054	ARPC3	actin related protein 2/3 complex, subunit 3, 21kDa [Source:HGNC Symbol;Acc:706]
ENSG00000111231	0.369814	0.298528	GPN3	GPN-loop GTPase 3 [Source:HGNC Symbol;Acc:30186]
ENSG00000111331	0.455834	0.272147	OAS3	2'-5'-oligoadenylate synthetase 3, 100kDa [Source:HGNC Symbol;Acc:8088]
ENSG00000111335	0.541006	0.36717	OAS2	2'-5'-oligoadenylate synthetase 2, 69/71kDa [Source:HGNC Symbol;Acc:8087]
ENSG00000111639	0.547088	0.551466	MRPL51	mitochondrial ribosomal protein L51 [Source:HGNC Symbol;Acc:14044]
ENSG00000111666	0.718994	0.542073	CHPT1	choline phosphotransferase 1 [Source:HGNC Symbol;Acc:17852]
ENSG00000111729	0.506505	0.514358	CLEC4A	C-type lectin domain family 4, member A [Source:HGNC Symbol;Acc:13257]
ENSG00000111775	0.490161	0.449188	COX6A1	cytochrome c oxidase subunit VIa polypeptide 1 [Source:HGNC Symbol;Acc:2277]
ENSG00000111832	0.376651	0.36871	RWDD1	RWD domain containing 1 [Source:HGNC Symbol;Acc:20993]
ENSG00000112146	0.41335	0.305912	FBXO9	F-box protein 9 [Source:HGNC Symbol;Acc:13588]
ENSG00000112212	0.444701	0.27366	TSPO2	translocator protein 2 [Source:HGNC Symbol;Acc:21256]
ENSG00000112294	0.432721	0.5584	ALDH5A1	aldehyde dehydrogenase 5 family, member A1 [Source:HGNC Symbol;Acc:408]
ENSG00000112306	0.730473	0.763382	RPS12	ribosomal protein S12 [Source:HGNC Symbol;Acc:10385]
ENSG00000112312	0.537428	0.362314	GMNN	geminin, DNA replication inhibitor [Source:HGNC Symbol;Acc:17493]
ENSG00000112335	0.463805	0.376903	SNX3	sorting nexin 3 [Source:HGNC Symbol;Acc:11174]
ENSG00000112695	0.550135	0.574091	COX7A2	cytochrome c oxidase subunit VIIa polypeptide 2 (liver) [Source:HGNC Symbol;Acc:2288]
ENSG00000112742	0.562639	0.580174	TTK	TTK protein kinase [Source:HGNC Symbol;Acc:12401]
ENSG00000112799	0.414406	0.31203	LY86	lymphocyte antigen 86 [Source:HGNC Symbol;Acc:16837]
ENSG00000113140	0.406405	0.318758	SPARC	secreted protein, acidic, cysteine-rich (osteonectin) [Source:HGNC Symbol;Acc:11219]
ENSG00000113312	0.278376	0.2926	TTC1	tetratricopeptide repeat domain 1 [Source:HGNC Symbol;Acc:12391]
ENSG00000113643	0.333814	0.275205	RARS	arginyl-tRNA synthetase [Source:HGNC Symbol;Acc:9870]
ENSG00000113732	0.444069	0.338665	ATP6V0E1	ATPase, H+ transporting, lysosomal 9kDa, V0 subunit e1 [Source:HGNC Symbol;Acc:863]
ENSG00000114127	0.413369	0.282835	XRN1	5'-3' exoribonuclease 1 [Source:HGNC Symbol;Acc:30654]
ENSG00000114209	0.485516	0.313874	PDCD10	programmed cell death 10 [Source:HGNC Symbol;Acc:8761]
ENSG00000114391	0.429838	0.500321	RPL24	ribosomal protein L24 [Source:HGNC Symbol;Acc:10325]
ENSG00000114405	0.539764	0.415775	C3orf14	chromosome 3 open reading frame 14 [Source:HGNC Symbol;Acc:25024]
ENSG00000114784	0.466278	0.339382	EIF1B	eukaryotic translation initiation factor 1B [Source:HGNC Symbol;Acc:30792]
ENSG00000114956	0.290634	0.278996	DGUOK	deoxyguanosine kinase [Source:HGNC Symbol;Acc:2858]
ENSG00000115163	0.462846	0.494803	CENPA	centromere protein A [Source:HGNC Symbol;Acc:1851]
ENSG00000115233	0.354281	0.387513	PSMD14	proteasome (prosome, macropain) 26S subunit, non-ATPase, 14 [Source:HGNC Symbol;Acc:16889]
ENSG00000115267	0.618375	0.412428	IFIH1	interferon induced with helicase C domain 1 [Source:HGNC Symbol;Acc:18873]
ENSG00000115325	0.527099	0.297391	DOK1	docking protein 1, 62kDa (downstream of tyrosine kinase 1) [Source:HGNC Symbol;Acc:2990]
ENSG00000115350	0.572408	0.496182	POLE4	polymerase (DNA-directed), epsilon 4, accessory subunit [Source:HGNC Symbol;Acc:18755]
ENSG00000115415	0.597268	0.362146	STAT1	signal transducer and activator of transcription 1, 91kDa [Source:HGNC Symbol;Acc:11362]
ENSG00000115641	0.374506	0.287047	FHL2	four and a half LIM domains 2 [Source:HGNC Symbol;Acc:3703]
ENSG00000115685	0.29095	0.334967	PPP1R7	protein phosphatase 1, regulatory subunit 7 [Source:HGNC Symbol;Acc:9295]
ENSG00000115758	0.272365	0.350781	ODC1	ornithine decarboxylase 1 [Source:HGNC Symbol;Acc:8109]
ENSG00000115919	0.604759	0.553865	KYNU	kynureninase [Source:HGNC Symbol;Acc:6469]
ENSG00000115944	0.394615	0.281397	COX7A2L	cytochrome c oxidase subunit VIIa polypeptide 2 like [Source:HGNC Symbol;Acc:2289]
ENSG00000116209	0.363153	0.338431	TMEM59	transmembrane protein 59 [Source:HGNC Symbol;Acc:1239]
ENSG00000116288	0.421305	0.407248	PARK7	parkinson protein 7 [Source:HGNC Symbol;Acc:16369]
ENSG00000116459	0.402149	0.41219	ATP5F1	ATP synthase, H+ transporting, mitochondrial Fo complex, subunit B1 [Source:HGNC Symbol;Acc:840]
ENSG00000116586	0.482107	0.401778	LAMTOR2	late endosomal/lysosomal adaptor, MAPK and MTOR activator 2 [Source:HGNC Symbol;Acc:29796]
ENSG00000116663	0.693729	0.470678	FBXO6	F-box protein 6 [Source:HGNC Symbol;Acc:13585]
ENSG00000116691	0.418188	0.270752	MIIP	migration and invasion inhibitory protein [Source:HGNC Symbol;Acc:25715]
ENSG00000117133	0.38214	0.373768	RPF1	ribosome production factor 1 homolog (S. cerevisiae) [Source:HGNC Symbol;Acc:30350]
ENSG00000117226	0.511126	0.365048	GBP3	guanylate binding protein 3 [Source:HGNC Symbol;Acc:4184]
ENSG00000117228	0.449207	0.389089	GBP1	guanylate binding protein 1, interferon-inducible [Source:HGNC Symbol;Acc:4182]
ENSG00000117305	0.412753	0.278846	HMGCL	3-hydroxymethyl-3-methylglutaryl-CoA lyase [Source:HGNC Symbol;Acc:5005]
ENSG00000117399	0.474447	0.362293	CDC20	cell division cycle 20 [Source:HGNC Symbol;Acc:1723]
ENSG00000117448	0.337557	0.326404	AKR1A1	aldo-keto reductase family 1, member A1 (aldehyde reductase) [Source:HGNC Symbol;Acc:380]
ENSG00000117450	0.565975	0.544111	PRDX1	peroxiredoxin 1 [Source:HGNC Symbol;Acc:9352]
ENSG00000117592	0.419727	0.403675	PRDX6	peroxiredoxin 6 [Source:HGNC Symbol;Acc:16753]
ENSG00000117614	0.375098	0.292458	SYF2	SYF2 pre-mRNA-splicing factor [Source:HGNC Symbol;Acc:19824]
ENSG00000117691	0.385589	0.38305	NENF	neudesin neurotrophic factor [Source:HGNC Symbol;Acc:30384]
ENSG00000118162	0.455863	0.280848	KPTN	kaptin (actin binding protein) [Source:HGNC Symbol;Acc:6404]
ENSG00000118473	0.709365	0.373362	SGIP1	SH3-domain GRB2-like (endophilin) interacting protein 1 [Source:HGNC Symbol;Acc:25412]
ENSG00000118508	0.530379	0.316504	RAB32	RAB32, member RAS oncogene family [Source:HGNC Symbol;Acc:9772]
ENSG00000118640	0.597274	0.481352	VAMP8	vesicle-associated membrane protein 8 [Source:HGNC Symbol;Acc:12647]
ENSG00000118680	0.433803	0.364363	MYL12B	myosin, light chain 12B, regulatory [Source:HGNC Symbol;Acc:29827]
ENSG00000118777	0.583635	0.438998	ABCG2	ATP-binding cassette, sub-family G (WHITE), member 2 [Source:HGNC Symbol;Acc:74]
ENSG00000118939	0.411995	0.45312	UCHL3	ubiquitin carboxyl-terminal esterase L3 (ubiquitin thiolesterase) [Source:HGNC Symbol;Acc:12515]
ENSG00000119013	0.50556	0.524206	NDUFB3	NADH dehydrogenase (ubiquinone) 1 beta subcomplex, 3, 12kDa [Source:HGNC Symbol;Acc:7698]
ENSG00000119326	0.73203	0.6647	CTNNAL1	catenin (cadherin-associated protein), alpha-like 1 [Source:HGNC Symbol;Acc:2512]
ENSG00000119421	0.496041	0.45324	NDUFA8	NADH dehydrogenase (ubiquinone) 1 alpha subcomplex, 8, 19kDa [Source:HGNC Symbol;Acc:7692]
ENSG00000119537	0.289678	0.292634	KDSR	3-ketodihydrosphingosine reductase [Source:HGNC Symbol;Acc:4021]
ENSG00000119632	0.570347	0.510121	IFI27L2	interferon, alpha-inducible protein 27-like 2 [Source:HGNC Symbol;Acc:19753]
ENSG00000119636	0.722402	0.595337	CCDC176	coiled-coil domain containing 176 [Source:HGNC Symbol;Acc:19855]
ENSG00000119655	0.518383	0.311647	NPC2	Niemann-Pick disease, type C2 [Source:HGNC Symbol;Acc:14537]
ENSG00000119686	0.429121	0.354604	FLVCR2	feline leukemia virus subgroup C cellular receptor family, member 2 [Source:HGNC Symbol;Acc:20105]
ENSG00000119782	0.759851	0.615898	FKBP1B	FK506 binding protein 1B, 12.6 kDa [Source:HGNC Symbol;Acc:3712]
ENSG00000119878	0.353888	0.318722	CRIPT	cysteine-rich PDZ-binding protein [Source:HGNC Symbol;Acc:14312]
ENSG00000119917	0.620297	0.418234	IFIT3	interferon-induced protein with tetratricopeptide repeats 3 [Source:HGNC Symbol;Acc:5411]
ENSG00000119922	0.676833	0.339491	IFIT2	interferon-induced protein with tetratricopeptide repeats 2 [Source:HGNC Symbol;Acc:5409]
ENSG00000119929	0.365321	0.343476	CUTC	cutC copper transporter [Source:HGNC Symbol;Acc:24271]
ENSG00000119950	1.10552	0.883921	MXI1	MAX interactor 1, dimerization protein [Source:HGNC Symbol;Acc:7534]
ENSG00000120217	0.650347	0.499656	CD274	CD274 molecule [Source:HGNC Symbol;Acc:17635]
ENSG00000120265	0.510736	0.439996	PCMT1	protein-L-isoaspartate (D-aspartate) O-methyltransferase [Source:HGNC Symbol;Acc:8728]
ENSG00000120280	0.47954	0.333566	CXorf21	chromosome X open reading frame 21 [Source:HGNC Symbol;Acc:25667]
ENSG00000120333	0.350772	0.284493	MRPS14	mitochondrial ribosomal protein S14 [Source:HGNC Symbol;Acc:14049]
ENSG00000120675	0.505355	0.455573	DNAJC15	DnaJ (Hsp40) homolog, subfamily C, member 15 [Source:HGNC Symbol;Acc:20325]
ENSG00000120725	0.366539	0.376896	SIL1	SIL1 nucleotide exchange factor [Source:HGNC Symbol;Acc:24624]
ENSG00000120860	0.291903	0.27593	CCDC53	coiled-coil domain containing 53 [Source:HGNC Symbol;Acc:24256]
ENSG00000120885	0.557341	0.532831	CLU	clusterin [Source:HGNC Symbol;Acc:2095]
ENSG00000121152	0.407097	0.411252	NCAPH	non-SMC condensin I complex, subunit H [Source:HGNC Symbol;Acc:1112]
ENSG00000121552	0.577855	0.568779	CSTA	cystatin A (stefin A) [Source:HGNC Symbol;Acc:2481]
ENSG00000121621	0.421936	0.312277	KIF18A	kinesin family member 18A [Source:HGNC Symbol;Acc:29441]
ENSG00000121797	0.591211	0.557851	CCRL2	chemokine (C-C motif) receptor-like 2 [Source:HGNC Symbol;Acc:1612]
ENSG00000121858	0.771539	0.357731	TNFSF10	tumor necrosis factor (ligand) superfamily, member 10 [Source:HGNC Symbol;Acc:11925]
ENSG00000122026	0.588578	0.639478	RPL21	ribosomal protein L21 [Source:HGNC Symbol;Acc:10313]
ENSG00000122033	0.306609	0.268297	MTIF3	mitochondrial translational initiation factor 3 [Source:HGNC Symbol;Acc:29788]
ENSG00000122643	0.614383	0.441923	NT5C3A	5'-nucleotidase, cytosolic IIIA [Source:HGNC Symbol;Acc:17820]
ENSG00000122705	0.537623	0.33396	CLTA	clathrin, light chain A [Source:HGNC Symbol;Acc:2090]
ENSG00000122952	0.55214	0.645948	ZWINT	ZW10 interacting kinetochore protein [Source:HGNC Symbol;Acc:13195]
ENSG00000122971	0.316667	0.331781	ACADS	acyl-CoA dehydrogenase, C-2 to C-3 short chain [Source:HGNC Symbol;Acc:90]
ENSG00000123080	0.454433	0.3156	CDKN2C	cyclin-dependent kinase inhibitor 2C (p18, inhibits CDK4) [Source:HGNC Symbol;Acc:1789]
ENSG00000123091	0.506228	0.338	RNF11	ring finger protein 11 [Source:HGNC Symbol;Acc:10056]
ENSG00000123131	0.49994	0.420027	PRDX4	peroxiredoxin 4 [Source:HGNC Symbol;Acc:17169]
ENSG00000123240	0.650784	0.584923	OPTN	optineurin [Source:HGNC Symbol;Acc:17142]
ENSG00000123349	0.494554	0.461019	PFDN5	prefoldin subunit 5 [Source:HGNC Symbol;Acc:8869]
ENSG00000123353	0.384472	0.272574	ORMDL2	ORM1-like 2 (S. cerevisiae) [Source:HGNC Symbol;Acc:16037]
ENSG00000123473	0.380423	0.422875	STIL	SCL/TAL1 interrupting locus [Source:HGNC Symbol;Acc:10879]
ENSG00000123485	0.644324	0.51566	HJURP	Holliday junction recognition protein [Source:HGNC Symbol;Acc:25444]
ENSG00000123609	0.574975	0.414009	NMI	N-myc (and STAT) interactor [Source:HGNC Symbol;Acc:7854]
ENSG00000123610	0.900999	0.643283	TNFAIP6	tumor necrosis factor, alpha-induced protein 6 [Source:HGNC Symbol;Acc:11898]
ENSG00000123685	0.406318	0.356085	BATF3	basic leucine zipper transcription factor, ATF-like 3 [Source:HGNC Symbol;Acc:28915]
ENSG00000123975	0.522529	0.355195	CKS2	CDC28 protein kinase regulatory subunit 2 [Source:HGNC Symbol;Acc:2000]
ENSG00000124098	1.20578	0.925055	FAM210B	family with sequence similarity 210, member B [Source:HGNC Symbol;Acc:16102]
ENSG00000124102	0.458952	0.454673	PI3	peptidase inhibitor 3, skin-derived [Source:HGNC Symbol;Acc:8947]
ENSG00000124107	0.545087	0.548866	SLPI	secretory leukocyte peptidase inhibitor [Source:HGNC Symbol;Acc:11092]
ENSG00000124172	0.878196	0.873747	ATP5E	ATP synthase, H+ transporting, mitochondrial F1 complex, epsilon subunit [Source:HGNC Symbol;Acc:838]
ENSG00000124256	0.528766	0.329455	ZBP1	Z-DNA binding protein 1 [Source:HGNC Symbol;Acc:16176]
ENSG00000124562	0.354296	0.347574	SNRPC	small nuclear ribonucleoprotein polypeptide C [Source:HGNC Symbol;Acc:11157]
ENSG00000124635	0.543534	0.346543	HIST1H2BJ	histone cluster 1, H2bj [Source:HGNC Symbol;Acc:4761]
ENSG00000124785	0.475268	0.420826	NRN1	neuritin 1 [Source:HGNC Symbol;Acc:17972]
ENSG00000125037	0.73342	0.641214	EMC3	ER membrane protein complex subunit 3 [Source:HGNC Symbol;Acc:23999]
ENSG00000125148	0.703422	0.60876	MT2A	metallothionein 2A [Source:HGNC Symbol;Acc:7406]
ENSG00000125356	0.528879	0.585884	NDUFA1	NADH dehydrogenase (ubiquinone) 1 alpha subcomplex, 1, 7.5kDa [Source:HGNC Symbol;Acc:7683]
ENSG00000125445	0.339186	0.320574	MRPS7	mitochondrial ribosomal protein S7 [Source:HGNC Symbol;Acc:14499]
ENSG00000125538	0.596963	0.400194	IL1B	interleukin 1, beta [Source:HGNC Symbol;Acc:5992]
ENSG00000125611	0.477418	0.360942	CHCHD5	coiled-coil-helix-coiled-coil-helix domain containing 5 [Source:HGNC Symbol;Acc:17840]
ENSG00000125743	0.433836	0.512589	SNRPD2	small nuclear ribonucleoprotein D2 polypeptide 16.5kDa [Source:HGNC Symbol;Acc:11159]
ENSG00000125863	0.419119	0.36156	MKKS	McKusick-Kaufman syndrome [Source:HGNC Symbol;Acc:7108]
ENSG00000125870	0.442664	0.424429	SNRPB2	small nuclear ribonucleoprotein polypeptide B [Source:HGNC Symbol;Acc:11155]
ENSG00000125977	0.433935	0.315978	EIF2S2	eukaryotic translation initiation factor 2, subunit 2 beta, 38kDa [Source:HGNC Symbol;Acc:3266]
ENSG00000125995	0.508492	0.512243	ROMO1	reactive oxygen species modulator 1 [Source:HGNC Symbol;Acc:16185]
ENSG00000126067	0.37203	0.289154	PSMB2	proteasome (prosome, macropain) subunit, beta type, 2 [Source:HGNC Symbol;Acc:9539]
ENSG00000126088	0.343391	0.304106	UROD	uroporphyrinogen decarboxylase [Source:HGNC Symbol;Acc:12591]
ENSG00000126251	0.4171	0.424365	GPR42	G protein-coupled receptor 42 (gene/pseudogene) [Source:HGNC Symbol;Acc:4500]
ENSG00000126262	0.499234	0.309764	FFAR2	free fatty acid receptor 2 [Source:HGNC Symbol;Acc:4501]
ENSG00000126267	0.401535	0.385771	COX6B1	cytochrome c oxidase subunit VIb polypeptide 1 (ubiquitous) [Source:HGNC Symbol;Acc:2280]
ENSG00000126432	0.503954	0.47955	PRDX5	peroxiredoxin 5 [Source:HGNC Symbol;Acc:9355]
ENSG00000126709	0.580955	0.371967	IFI6	interferon, alpha-inducible protein 6 [Source:HGNC Symbol;Acc:4054]
ENSG00000126787	0.652863	0.538595	DLGAP5	discs, large (Drosophila) homolog-associated protein 5 [Source:HGNC Symbol;Acc:16864]
ENSG00000126860	0.544603	0.267778	EVI2A	ecotropic viral integration site 2A [Source:HGNC Symbol;Acc:3499]
ENSG00000127184	0.5483	0.516079	COX7C	cytochrome c oxidase subunit VIIc [Source:HGNC Symbol;Acc:2292]
ENSG00000127540	0.462864	0.410473	UQCR11	ubiquinol-cytochrome c reductase, complex III subunit XI [Source:HGNC Symbol;Acc:30862]
ENSG00000127920	0.923034	0.623096	GNG11	guanine nucleotide binding protein (G protein), gamma 11 [Source:HGNC Symbol;Acc:4403]
ENSG00000127922	0.346851	0.446322	SHFM1	split hand/foot malformation (ectrodactyly) type 1 [Source:HGNC Symbol;Acc:10845]
ENSG00000127951	0.410476	0.283259	FGL2	fibrinogen-like 2 [Source:HGNC Symbol;Acc:3696]
ENSG00000127952	0.328421	0.323288	STYXL1	serine/threonine/tyrosine interacting-like 1 [Source:HGNC Symbol;Acc:18165]
ENSG00000128203	0.522855	0.397236	ASPHD2	aspartate beta-hydroxylase domain containing 2 [Source:HGNC Symbol;Acc:30437]
ENSG00000128284	0.510907	0.385987	APOL3	apolipoprotein L, 3 [Source:HGNC Symbol;Acc:14868]
ENSG00000128335	0.483994	0.411435	APOL2	apolipoprotein L, 2 [Source:HGNC Symbol;Acc:619]
ENSG00000128487	0.335009	0.299379	SPECC1	sperm antigen with calponin homology and coiled-coil domains 1 [Source:HGNC Symbol;Acc:30615]
ENSG00000128578	0.702103	0.464565	STRIP2	striatin interacting protein 2 [Source:HGNC Symbol;Acc:22209]
ENSG00000128656	0.520607	0.332278	CHN1	chimerin 1 [Source:HGNC Symbol;Acc:1943]
ENSG00000128789	0.397874	0.288474	PSMG2	proteasome (prosome, macropain) assembly chaperone 2 [Source:HGNC Symbol;Acc:24929]
ENSG00000129055	0.40812	0.314916	ANAPC13	anaphase promoting complex subunit 13 [Source:HGNC Symbol;Acc:24540]
ENSG00000129084	0.365505	0.302879	PSMA1	proteasome (prosome, macropain) subunit, alpha type, 1 [Source:HGNC Symbol;Acc:9530]
ENSG00000129235	0.583639	0.541979	TXNDC17	thioredoxin domain containing 17 [Source:HGNC Symbol;Acc:28218]
ENSG00000129255	0.399242	0.312015	MPDU1	mannose-P-dolichol utilization defect 1 [Source:HGNC Symbol;Acc:7207]
ENSG00000129538	0.528779	0.327972	RNASE1	ribonuclease, RNase A family, 1 (pancreatic) [Source:HGNC Symbol;Acc:10044]
ENSG00000129559	0.380008	0.414688	NEDD8	neural precursor cell expressed, developmentally down-regulated 8 [Source:HGNC Symbol;Acc:7732]
ENSG00000129562	0.292338	0.271329	DAD1	defender against cell death 1 [Source:HGNC Symbol;Acc:2664]
ENSG00000129932	0.449705	0.410061	DOHH	deoxyhypusine hydroxylase/monooxygenase [Source:HGNC Symbol;Acc:28662]
ENSG00000130159	0.483718	0.430412	ECSIT	ECSIT signalling integrator [Source:HGNC Symbol;Acc:29548]
ENSG00000130165	0.491398	0.34859	ELOF1	elongation factor 1 homolog (S. cerevisiae) [Source:HGNC Symbol;Acc:28691]
ENSG00000130303	0.674049	0.488106	BST2	bone marrow stromal cell antigen 2 [Source:HGNC Symbol;Acc:1119]
ENSG00000130487	0.429961	0.322973	KLHDC7B	kelch domain containing 7B [Source:HGNC Symbol;Acc:25145]
ENSG00000130489	0.458082	0.364262	SCO2	SCO2 cytochrome c oxidase assembly protein [Source:HGNC Symbol;Acc:10604]
ENSG00000130656	0.346266	0.378049	HBZ	hemoglobin, zeta [Source:HGNC Symbol;Acc:4835]
ENSG00000130755	0.402036	0.40015	GMFG	glia maturation factor, gamma [Source:HGNC Symbol;Acc:4374]
ENSG00000130772	0.456857	0.374378	MED18	mediator complex subunit 18 [Source:HGNC Symbol;Acc:25944]
ENSG00000130821	0.88131	0.735829	SLC6A8	solute carrier family 6 (neurotransmitter transporter), member 8 [Source:HGNC Symbol;Acc:11055]
ENSG00000131100	0.468668	0.399229	ATP6V1E1	ATPase, H+ transporting, lysosomal 31kDa, V1 subunit E1 [Source:HGNC Symbol;Acc:857]
ENSG00000131153	0.644173	0.60223	GINS2	GINS complex subunit 2 (Psf2 homolog) [Source:HGNC Symbol;Acc:24575]
ENSG00000131174	0.53308	0.456084	COX7B	cytochrome c oxidase subunit VIIb [Source:HGNC Symbol;Acc:2291]
ENSG00000131203	0.39647	0.332132	IDO1	indoleamine 2,3-dioxygenase 1 [Source:HGNC Symbol;Acc:6059]
ENSG00000131747	0.504258	0.43938	TOP2A	topoisomerase (DNA) II alpha 170kDa [Source:HGNC Symbol;Acc:11989]
ENSG00000131966	0.356219	0.315964	ACTR10	actin-related protein 10 homolog (S. cerevisiae) [Source:HGNC Symbol;Acc:17372]
ENSG00000131979	0.627408	0.448588	GCH1	GTP cyclohydrolase 1 [Source:HGNC Symbol;Acc:4193]
ENSG00000131981	0.728965	0.507815	LGALS3	lectin, galactoside-binding, soluble, 3 [Source:HGNC Symbol;Acc:6563]
ENSG00000132109	0.606873	0.309396	TRIM21	tripartite motif containing 21 [Source:HGNC Symbol;Acc:11312]
ENSG00000132274	0.668065	0.426903	TRIM22	tripartite motif containing 22 [Source:HGNC Symbol;Acc:16379]
ENSG00000132313	0.308716	0.27058	MRPL35	mitochondrial ribosomal protein L35 [Source:HGNC Symbol;Acc:14489]
ENSG00000132341	0.285741	0.311301	RAN	RAN, member RAS oncogene family [Source:HGNC Symbol;Acc:9846]
ENSG00000132432	0.540661	0.569073	SEC61G	Sec61 gamma subunit [Source:HGNC Symbol;Acc:18277]
ENSG00000132530	0.631101	0.404073	XAF1	XIAP associated factor 1 [Source:HGNC Symbol;Acc:30932]
ENSG00000132646	0.453958	0.438648	PCNA	proliferating cell nuclear antigen [Source:HGNC Symbol;Acc:8729]
ENSG00000132819	0.714751	0.520464	RBM38	RNA binding motif protein 38 [Source:HGNC Symbol;Acc:15818]
ENSG00000132963	0.569105	0.581974	POMP	proteasome maturation protein [Source:HGNC Symbol;Acc:20330]
ENSG00000133069	1.33417	0.677422	TMCC2	transmembrane and coiled-coil domain family 2 [Source:HGNC Symbol;Acc:24239]
ENSG00000133106	0.626087	0.447186	EPSTI1	epithelial stromal interaction 1 (breast) [Source:HGNC Symbol;Acc:16465]
ENSG00000133313	0.307268	0.298809	CNDP2	CNDP dipeptidase 2 (metallopeptidase M20 family) [Source:HGNC Symbol;Acc:24437]
ENSG00000133321	0.700188	0.672507	RARRES3	retinoic acid receptor responder (tazarotene induced) 3 [Source:HGNC Symbol;Acc:9869]
ENSG00000133574	0.531609	0.354741	GIMAP4	GTPase, IMAP family member 4 [Source:HGNC Symbol;Acc:21872]
ENSG00000133606	0.402743	0.335821	MKRN1	makorin ring finger protein 1 [Source:HGNC Symbol;Acc:7112]
ENSG00000133742	0.933248	0.72934	CA1	carbonic anhydrase I [Source:HGNC Symbol;Acc:1368]
ENSG00000133983	0.395088	0.422931	COX16	COX16 cytochrome c oxidase assembly homolog (S. cerevisiae) [Source:HGNC Symbol;Acc:20213]
ENSG00000134001	0.370187	0.263053	EIF2S1	eukaryotic translation initiation factor 2, subunit 1 alpha, 35kDa [Source:HGNC Symbol;Acc:3265]
ENSG00000134056	0.514652	0.415335	MRPS36	mitochondrial ribosomal protein S36 [Source:HGNC Symbol;Acc:16631]
ENSG00000134057	0.454328	0.462722	CCNB1	cyclin B1 [Source:HGNC Symbol;Acc:1579]
ENSG00000134291	0.299467	0.30398	TMEM106C	transmembrane protein 106C [Source:HGNC Symbol;Acc:28775]
ENSG00000134321	0.332573	0.282095	RSAD2	radical S-adenosyl methionine domain containing 2 [Source:HGNC Symbol;Acc:30908]
ENSG00000134326	0.510825	0.281122	CMPK2	cytidine monophosphate (UMP-CMP) kinase 2, mitochondrial [Source:HGNC Symbol;Acc:27015]
ENSG00000134419	0.421779	0.436234	RPS15A	ribosomal protein S15a [Source:HGNC Symbol;Acc:10389]
ENSG00000134597	0.301901	0.332981	RBMX2	RNA binding motif protein, X-linked 2 [Source:HGNC Symbol;Acc:24282]
ENSG00000134779	0.740019	0.569746	TPGS2	tubulin polyglutamylase complex subunit 2 [Source:HGNC Symbol;Acc:24561]
ENSG00000134809	0.72645	0.628972	TIMM10	translocase of inner mitochondrial membrane 10 homolog (yeast) [Source:HGNC Symbol;Acc:11814]
ENSG00000134825	0.394701	0.500724	TMEM258	transmembrane protein 258 [Source:HGNC Symbol;Acc:1164]
ENSG00000134827	0.466751	0.293365	TCN1	transcobalamin I (vitamin B12 binding protein, R binder family) [Source:HGNC Symbol;Acc:11652]
ENSG00000135046	0.357979	0.351571	ANXA1	annexin A1 [Source:HGNC Symbol;Acc:533]
ENSG00000135047	0.478749	0.567039	CTSL	cathepsin L [Source:HGNC Symbol;Acc:2537]
ENSG00000135077	0.39099	0.274831	HAVCR2	hepatitis A virus cellular receptor 2 [Source:HGNC Symbol;Acc:18437]
ENSG00000135114	0.403109	0.275759	OASL	2'-5'-oligoadenylate synthetase-like [Source:HGNC Symbol;Acc:8090]
ENSG00000135148	0.490586	0.345586	TRAFD1	TRAF-type zinc finger domain containing 1 [Source:HGNC Symbol;Acc:24808]
ENSG00000135211	0.646882	0.382561	TMEM60	transmembrane protein 60 [Source:HGNC Symbol;Acc:21754]
ENSG00000135441	0.50912	0.424124	BLOC1S1	biogenesis of lysosomal organelles complex-1, subunit 1 [Source:HGNC Symbol;Acc:4200]
ENSG00000135476	0.489638	0.409573	ESPL1	extra spindle pole bodies homolog 1 (S. cerevisiae) [Source:HGNC Symbol;Acc:16856]
ENSG00000135845	0.37139	0.314618	PIGC	phosphatidylinositol glycan anchor biosynthesis, class C [Source:HGNC Symbol;Acc:8960]
ENSG00000135900	0.402895	0.296913	MRPL44	mitochondrial ribosomal protein L44 [Source:HGNC Symbol;Acc:16650]
ENSG00000135940	0.460606	0.46033	COX5B	cytochrome c oxidase subunit Vb [Source:HGNC Symbol;Acc:2269]
ENSG00000136104	0.333163	0.327749	RNASEH2B	ribonuclease H2, subunit B [Source:HGNC Symbol;Acc:25671]
ENSG00000136143	0.353727	0.305614	SUCLA2	succinate-CoA ligase, ADP-forming, beta subunit [Source:HGNC Symbol;Acc:11448]
ENSG00000136231	0.494331	0.357248	IGF2BP3	insulin-like growth factor 2 mRNA binding protein 3 [Source:HGNC Symbol;Acc:28868]
ENSG00000136514	1.11173	0.752695	RTP4	receptor (chemosensory) transporter protein 4 [Source:HGNC Symbol;Acc:23992]
ENSG00000136521	0.53345	0.501736	NDUFB5	NADH dehydrogenase (ubiquinone) 1 beta subcomplex, 5, 16kDa [Source:HGNC Symbol;Acc:7700]
ENSG00000136522	0.438277	0.505224	MRPL47	mitochondrial ribosomal protein L47 [Source:HGNC Symbol;Acc:16652]
ENSG00000136732	1.16604	0.931683	GYPC	glycophorin C (Gerbich blood group) [Source:HGNC Symbol;Acc:4704]
ENSG00000136770	0.440252	0.491479	DNAJC1	DnaJ (Hsp40) homolog, subfamily C, member 1 [Source:HGNC Symbol;Acc:20090]
ENSG00000136810	0.582024	0.559838	TXN	thioredoxin [Source:HGNC Symbol;Acc:12435]
ENSG00000136819	0.304593	0.368649	C9orf78	chromosome 9 open reading frame 78 [Source:HGNC Symbol;Acc:24932]
ENSG00000136840	0.734715	0.55814	ST6GALNAC4	ST6 (alpha-N-acetyl-neuraminyl-2,3-beta-galactosyl-1,3)-N-acetylgalactosaminide alpha-2,6-sialyltransferase 4 [Source:HGNC Symbol;Acc:17846]
ENSG00000136842	0.712042	0.595904	TMOD1	tropomodulin 1 [Source:HGNC Symbol;Acc:11871]
ENSG00000136888	0.438247	0.434435	ATP6V1G1	ATPase, H+ transporting, lysosomal 13kDa, V1 subunit G1 [Source:HGNC Symbol;Acc:864]
ENSG00000136908	0.5696	0.462337	DPM2	dolichyl-phosphate mannosyltransferase polypeptide 2, regulatory subunit [Source:HGNC Symbol;Acc:3006]
ENSG00000136929	1.0064	0.754548	HEMGN	hemogen [Source:HGNC Symbol;Acc:17509]
ENSG00000136982	0.665107	0.388682	DSCC1	DNA replication and sister chromatid cohesion 1 [Source:HGNC Symbol;Acc:24453]
ENSG00000137074	0.273062	0.276312	APTX	aprataxin [Source:HGNC Symbol;Acc:15984]
ENSG00000137198	0.992109	0.781976	GMPR	guanosine monophosphate reductase [Source:HGNC Symbol;Acc:4376]
ENSG00000137210	0.378963	0.400021	TMEM14B	transmembrane protein 14B [Source:HGNC Symbol;Acc:21384]
ENSG00000137267	0.439311	0.550562	TUBB2A	tubulin, beta 2A class IIa [Source:HGNC Symbol;Acc:12412]
ENSG00000137285	0.455317	0.612481	TUBB2B	tubulin, beta 2B class IIb [Source:HGNC Symbol;Acc:30829]
ENSG00000137547	0.558015	0.432589	MRPL15	mitochondrial ribosomal protein L15 [Source:HGNC Symbol;Acc:14054]
ENSG00000137563	0.389828	0.335935	GGH	gamma-glutamyl hydrolase (conjugase, folylpolygammaglutamyl hydrolase) [Source:HGNC Symbol;Acc:4248]
ENSG00000137628	0.675306	0.454843	DDX60	DEAD (Asp-Glu-Ala-Asp) box polypeptide 60 [Source:HGNC Symbol;Acc:25942]
ENSG00000137692	0.405109	0.42751	DCUN1D5	DCN1, defective in cullin neddylation 1, domain containing 5 [Source:HGNC Symbol;Acc:28409]
ENSG00000137752	0.545058	0.32162	CASP1	caspase 1, apoptosis-related cysteine peptidase [Source:HGNC Symbol;Acc:1499]
ENSG00000137767	0.626285	0.514458	SQRDL	sulfide quinone reductase-like (yeast) [Source:HGNC Symbol;Acc:20390]
ENSG00000137804	0.568502	0.440318	NUSAP1	nucleolar and spindle associated protein 1 [Source:HGNC Symbol;Acc:18538]
ENSG00000137806	0.468588	0.374732	NDUFAF1	NADH dehydrogenase (ubiquinone) complex I, assembly factor 1 [Source:HGNC Symbol;Acc:18828]
ENSG00000137807	0.441467	0.293032	KIF23	kinesin family member 23 [Source:HGNC Symbol;Acc:6392]
ENSG00000137812	0.60618	0.397606	CASC5	cancer susceptibility candidate 5 [Source:HGNC Symbol;Acc:24054]
ENSG00000137880	0.420655	0.286678	GCHFR	GTP cyclohydrolase I feedback regulator [Source:HGNC Symbol;Acc:4194]
ENSG00000137947	0.371368	0.352234	GTF2B	general transcription factor IIB [Source:HGNC Symbol;Acc:4648]
ENSG00000137959	0.609941	0.346318	IFI44L	interferon-induced protein 44-like [Source:HGNC Symbol;Acc:17817]
ENSG00000137965	0.645522	0.405012	IFI44	interferon-induced protein 44 [Source:HGNC Symbol;Acc:16938]
ENSG00000138119	0.42313	0.319981	MYOF	myoferlin [Source:HGNC Symbol;Acc:3656]
ENSG00000138160	0.556303	0.402797	KIF11	kinesin family member 11 [Source:HGNC Symbol;Acc:6388]
ENSG00000138180	0.649451	0.567799	CEP55	centrosomal protein 55kDa [Source:HGNC Symbol;Acc:1161]
ENSG00000138326	0.407541	0.404762	RPS24	ribosomal protein S24 [Source:HGNC Symbol;Acc:10411]
ENSG00000138433	0.410291	0.293225	CIR1	corepressor interacting with RBPJ, 1 [Source:HGNC Symbol;Acc:24217]
ENSG00000138495	0.692515	0.616754	COX17	COX17 cytochrome c oxidase copper chaperone [Source:HGNC Symbol;Acc:2264]
ENSG00000138496	0.52382	0.323293	PARP9	poly (ADP-ribose) polymerase family, member 9 [Source:HGNC Symbol;Acc:24118]
ENSG00000138646	0.669139	0.415536	HERC5	HECT and RLD domain containing E3 ubiquitin protein ligase 5 [Source:HGNC Symbol;Acc:24368]
ENSG00000138663	0.31524	0.313253	COPS4	COP9 signalosome subunit 4 [Source:HGNC Symbol;Acc:16702]
ENSG00000138760	0.353789	0.269513	SCARB2	scavenger receptor class B, member 2 [Source:HGNC Symbol;Acc:1665]
ENSG00000138778	0.458756	0.26387	CENPE	centromere protein E, 312kDa [Source:HGNC Symbol;Acc:1856]
ENSG00000138798	0.408794	0.331261	EGF	epidermal growth factor [Source:HGNC Symbol;Acc:3229]
ENSG00000139168	0.287021	0.27616	ZCRB1	zinc finger CCHC-type and RNA binding motif 1 [Source:HGNC Symbol;Acc:29620]
ENSG00000139233	0.314479	0.282644	LLPH	LLP homolog, long-term synaptic facilitation (Aplysia) [Source:HGNC Symbol;Acc:28229]
ENSG00000139343	0.382755	0.390584	SNRPF	small nuclear ribonucleoprotein polypeptide F [Source:HGNC Symbol;Acc:11162]
ENSG00000139410	0.52269	0.321664	SDSL	serine dehydratase-like [Source:HGNC Symbol;Acc:30404]
ENSG00000139572	0.764315	0.520299	GPR84	G protein-coupled receptor 84 [Source:HGNC Symbol;Acc:4535]
ENSG00000139684	0.317192	0.299092	ESD	esterase D [Source:HGNC Symbol;Acc:3465]
ENSG00000140030	0.412178	0.393786	GPR65	G protein-coupled receptor 65 [Source:HGNC Symbol;Acc:4517]
ENSG00000140105	0.505714	0.47779	WARS	tryptophanyl-tRNA synthetase [Source:HGNC Symbol;Acc:12729]
ENSG00000140264	0.757951	0.644511	SERF2	small EDRK-rich factor 2 [Source:HGNC Symbol;Acc:10757]
ENSG00000140280	0.720764	0.454578	LYSMD2	LysM, putative peptidoglycan-binding, domain containing 2 [Source:HGNC Symbol;Acc:28571]
ENSG00000140284	0.489033	0.357184	SLC27A2	solute carrier family 27 (fatty acid transporter), member 2 [Source:HGNC Symbol;Acc:10996]
ENSG00000140307	0.406571	0.366003	GTF2A2	general transcription factor IIA, 2, 12kDa [Source:HGNC Symbol;Acc:4647]
ENSG00000140319	0.463384	0.446916	SRP14	signal recognition particle 14kDa (homologous Alu RNA binding protein) [Source:HGNC Symbol;Acc:11299]
ENSG00000140365	0.342326	0.272265	COMMD4	COMM domain containing 4 [Source:HGNC Symbol;Acc:26027]
ENSG00000140374	0.405077	0.408244	ETFA	electron-transfer-flavoprotein, alpha polypeptide [Source:HGNC Symbol;Acc:3481]
ENSG00000140464	0.400406	0.303187	PML	promyelocytic leukemia [Source:HGNC Symbol;Acc:9113]
ENSG00000140612	0.395893	0.300688	SEC11A	SEC11 homolog A (S. cerevisiae) [Source:HGNC Symbol;Acc:17718]
ENSG00000140932	0.424245	0.426508	CMTM2	CKLF-like MARVEL transmembrane domain containing 2 [Source:HGNC Symbol;Acc:19173]
ENSG00000140990	0.353649	0.3454	NDUFB10	NADH dehydrogenase (ubiquinone) 1 beta subcomplex, 10, 22kDa [Source:HGNC Symbol;Acc:7696]
ENSG00000141013	0.484292	0.309971	GAS8	growth arrest-specific 8 [Source:HGNC Symbol;Acc:4166]
ENSG00000141030	0.345169	0.318754	COPS3	COP9 signalosome subunit 3 [Source:HGNC Symbol;Acc:2239]
ENSG00000141034	0.589588	0.456348	GID4	GID complex subunit 4 [Source:HGNC Symbol;Acc:28453]
ENSG00000141084	0.400864	0.302044	RANBP10	RAN binding protein 10 [Source:HGNC Symbol;Acc:29285]
ENSG00000141428	0.375758	0.373461	C18orf21	chromosome 18 open reading frame 21 [Source:HGNC Symbol;Acc:28802]
ENSG00000141504	0.369071	0.281896	SAT2	spermidine/spermine N1-acetyltransferase family member 2 [Source:HGNC Symbol;Acc:23160]
ENSG00000141505	0.556599	0.319117	ASGR1	asialoglycoprotein receptor 1 [Source:HGNC Symbol;Acc:742]
ENSG00000141552	0.358548	0.306576	ANAPC11	anaphase promoting complex subunit 11 [Source:HGNC Symbol;Acc:14452]
ENSG00000141741	0.347051	0.267261	MIEN1	migration and invasion enhancer 1 [Source:HGNC Symbol;Acc:28230]
ENSG00000141759	0.321233	0.355091	TXNL4A	thioredoxin-like 4A [Source:HGNC Symbol;Acc:30551]
ENSG00000142089	0.516274	0.357483	IFITM3	interferon induced transmembrane protein 3 [Source:HGNC Symbol;Acc:5414]
ENSG00000142507	0.417832	0.455563	PSMB6	proteasome (prosome, macropain) subunit, beta type, 6 [Source:HGNC Symbol;Acc:9543]
ENSG00000142534	0.404307	0.437082	RPS11	ribosomal protein S11 [Source:HGNC Symbol;Acc:10384]
ENSG00000142731	0.459229	0.374973	PLK4	polo-like kinase 4 [Source:HGNC Symbol;Acc:11397]
ENSG00000143106	0.449332	0.41574	PSMA5	proteasome (prosome, macropain) subunit, alpha type, 5 [Source:HGNC Symbol;Acc:9534]
ENSG00000143158	0.394119	0.391125	MPC2	mitochondrial pyruvate carrier 2 [Source:HGNC Symbol;Acc:24515]
ENSG00000143162	0.791375	0.468976	CREG1	cellular repressor of E1A-stimulated genes 1 [Source:HGNC Symbol;Acc:2351]
ENSG00000143164	0.353618	0.381162	DCAF6	DDB1 and CUL4 associated factor 6 [Source:HGNC Symbol;Acc:30002]
ENSG00000143183	0.432497	0.380975	TMCO1	transmembrane and coiled-coil domains 1 [Source:HGNC Symbol;Acc:18188]
ENSG00000143252	0.292465	0.264432	SDHC	succinate dehydrogenase complex, subunit C, integral membrane protein, 15kDa [Source:HGNC Symbol;Acc:10682]
ENSG00000143256	0.442961	0.502066	PFDN2	prefoldin subunit 2 [Source:HGNC Symbol;Acc:8867]
ENSG00000143321	0.493083	0.328551	HDGF	hepatoma-derived growth factor [Source:HGNC Symbol;Acc:4856]
ENSG00000143416	0.701826	0.587948	SELENBP1	selenium binding protein 1 [Source:HGNC Symbol;Acc:10719]
ENSG00000143420	0.281266	0.320256	ENSA	endosulfine alpha [Source:HGNC Symbol;Acc:3360]
ENSG00000143476	0.627655	0.562932	DTL	denticleless E3 ubiquitin protein ligase homolog (Drosophila) [Source:HGNC Symbol;Acc:30288]
ENSG00000143479	0.572031	0.353492	DYRK3	dual-specificity tyrosine-(Y)-phosphorylation regulated kinase 3 [Source:HGNC Symbol;Acc:3094]
ENSG00000143543	0.299238	0.293776	JTB	jumping translocation breakpoint [Source:HGNC Symbol;Acc:6201]
ENSG00000143545	0.53221	0.426056	RAB13	RAB13, member RAS oncogene family [Source:HGNC Symbol;Acc:9762]
ENSG00000143546	0.742037	0.6815	S100A8	S100 calcium binding protein A8 [Source:HGNC Symbol;Acc:10498]
ENSG00000143553	0.468767	0.279906	SNAPIN	SNAP-associated protein [Source:HGNC Symbol;Acc:17145]
ENSG00000143653	0.434737	0.41533	SCCPDH	saccharopine dehydrogenase (putative) [Source:HGNC Symbol;Acc:24275]
ENSG00000143774	1.07316	0.861774	GUK1	guanylate kinase 1 [Source:HGNC Symbol;Acc:4693]
ENSG00000143891	0.520361	0.403499	GALM	galactose mutarotase (aldose 1-epimerase) [Source:HGNC Symbol;Acc:24063]
ENSG00000143933	0.384329	0.274618	CALM2	calmodulin 2 (phosphorylase kinase, delta) [Source:HGNC Symbol;Acc:1445]
ENSG00000143977	0.441151	0.488374	SNRPG	small nuclear ribonucleoprotein polypeptide G [Source:HGNC Symbol;Acc:11163]
ENSG00000144034	0.42682	0.407929	TPRKB	TP53RK binding protein [Source:HGNC Symbol;Acc:24259]
ENSG00000144182	0.399189	0.288064	LIPT1	lipoyltransferase 1 [Source:HGNC Symbol;Acc:29569]
ENSG00000144354	0.450135	0.3538	CDCA7	cell division cycle associated 7 [Source:HGNC Symbol;Acc:14628]
ENSG00000144848	0.447824	0.358208	ATG3	autophagy related 3 [Source:HGNC Symbol;Acc:20962]
ENSG00000145050	0.323109	0.284744	MANF	mesencephalic astrocyte-derived neurotrophic factor [Source:HGNC Symbol;Acc:15461]
ENSG00000145287	0.486051	0.403274	PLAC8	placenta-specific 8 [Source:HGNC Symbol;Acc:19254]
ENSG00000145335	0.777495	0.632798	SNCA	synuclein, alpha (non A4 component of amyloid precursor) [Source:HGNC Symbol;Acc:11138]
ENSG00000145354	0.581193	0.486433	CISD2	CDGSH iron sulfur domain 2 [Source:HGNC Symbol;Acc:24212]
ENSG00000145365	0.668236	0.52516	TIFA	TRAF-interacting protein with forkhead-associated domain [Source:HGNC Symbol;Acc:19075]
ENSG00000145386	0.621554	0.521733	CCNA2	cyclin A2 [Source:HGNC Symbol;Acc:1578]
ENSG00000145423	1.19835	0.877436	SFRP2	secreted frizzled-related protein 2 [Source:HGNC Symbol;Acc:10777]
ENSG00000145494	0.534198	0.465785	NDUFS6	NADH dehydrogenase (ubiquinone) Fe-S protein 6, 13kDa (NADH-coenzyme Q reductase) [Source:HGNC Symbol;Acc:7713]
ENSG00000145685	0.767128	0.453038	LHFPL2	lipoma HMGIC fusion partner-like 2 [Source:HGNC Symbol;Acc:6588]
ENSG00000145741	0.50693	0.550393	BTF3	basic transcription factor 3 [Source:HGNC Symbol;Acc:1125]
ENSG00000145781	0.349483	0.263656	COMMD10	COMM domain containing 10 [Source:HGNC Symbol;Acc:30201]
ENSG00000146007	0.424372	0.429794	ZMAT2	zinc finger, matrin-type 2 [Source:HGNC Symbol;Acc:26433]
ENSG00000146066	0.36764	0.37068	HIGD2A	HIG1 hypoxia inducible domain family, member 2A [Source:HGNC Symbol;Acc:28311]
ENSG00000146386	0.48295	0.442658	ABRACL	ABRA C-terminal like [Source:HGNC Symbol;Acc:21230]
ENSG00000146425	0.351737	0.363816	DYNLT1	dynein, light chain, Tctex-type 1 [Source:HGNC Symbol;Acc:11697]
ENSG00000146535	0.454117	0.369721	GNA12	guanine nucleotide binding protein (G protein) alpha 12 [Source:HGNC Symbol;Acc:4380]
ENSG00000146670	0.493669	0.45989	CDCA5	cell division cycle associated 5 [Source:HGNC Symbol;Acc:14626]
ENSG00000147099	0.295742	0.360857	HDAC8	histone deacetylase 8 [Source:HGNC Symbol;Acc:13315]
ENSG00000147400	0.31771	0.385288	CETN2	centrin, EF-hand protein, 2 [Source:HGNC Symbol;Acc:1867]
ENSG00000147586	0.529362	0.464736	MRPS28	mitochondrial ribosomal protein S28 [Source:HGNC Symbol;Acc:14513]
ENSG00000147684	0.352763	0.377212	NDUFB9	NADH dehydrogenase (ubiquinone) 1 beta subcomplex, 9, 22kDa [Source:HGNC Symbol;Acc:7704]
ENSG00000148175	0.460638	0.298597	STOM	stomatin [Source:HGNC Symbol;Acc:3383]
ENSG00000148444	0.448992	0.344815	COMMD3	COMM domain containing 3 [Source:HGNC Symbol;Acc:23332]
ENSG00000148450	0.411385	0.291738	MSRB2	methionine sulfoxide reductase B2 [Source:HGNC Symbol;Acc:17061]
ENSG00000148655	0.448643	0.296907	C10orf11	chromosome 10 open reading frame 11 [Source:HGNC Symbol;Acc:23405]
ENSG00000148773	0.512009	0.49629	MKI67	marker of proliferation Ki-67 [Source:HGNC Symbol;Acc:7107]
ENSG00000148803	0.426338	0.32411	FUOM	fucose mutarotase [Source:HGNC Symbol;Acc:24733]
ENSG00000148834	0.755631	0.599946	GSTO1	glutathione S-transferase omega 1 [Source:HGNC Symbol;Acc:13312]
ENSG00000148908	0.641066	0.651894	RGS10	regulator of G-protein signaling 10 [Source:HGNC Symbol;Acc:9992]
ENSG00000149131	0.433099	0.374733	SERPING1	serpin peptidase inhibitor, clade G (C1 inhibitor), member 1 [Source:HGNC Symbol;Acc:1228]
ENSG00000149212	0.326152	0.308751	SESN3	sestrin 3 [Source:HGNC Symbol;Acc:23060]
ENSG00000149806	0.418463	0.431148	FAU	Finkel-Biskis-Reilly murine sarcoma virus (FBR-MuSV) ubiquitously expressed [Source:HGNC Symbol;Acc:3597]
ENSG00000149932	0.383737	0.308225	TMEM219	transmembrane protein 219 [Source:HGNC Symbol;Acc:25201]
ENSG00000150316	0.387546	0.365255	CWC15	CWC15 spliceosome-associated protein homolog (S. cerevisiae) [Source:HGNC Symbol;Acc:26939]
ENSG00000150337	0.565905	0.479981	FCGR1A	Fc fragment of IgG, high affinity Ia, receptor (CD64) [Source:HGNC Symbol;Acc:3613]
ENSG00000150459	0.273302	0.271513	SAP18	Sin3A-associated protein, 18kDa [Source:HGNC Symbol;Acc:10530]
ENSG00000150779	0.667733	0.511577	TIMM8B	translocase of inner mitochondrial membrane 8 homolog B (yeast) [Source:HGNC Symbol;Acc:11818]
ENSG00000150782	0.478909	0.311408	IL18	interleukin 18 (interferon-gamma-inducing factor) [Source:HGNC Symbol;Acc:5986]
ENSG00000152078	0.657797	0.402796	TMEM56	transmembrane protein 56 [Source:HGNC Symbol;Acc:26477]
ENSG00000152082	0.484535	0.462301	MZT2B	mitotic spindle organizing protein 2B [Source:HGNC Symbol;Acc:25886]
ENSG00000152147	0.376071	0.282371	GEMIN6	gem (nuclear organelle) associated protein 6 [Source:HGNC Symbol;Acc:20044]
ENSG00000152193	0.572262	0.307924	RNF219	ring finger protein 219 [Source:HGNC Symbol;Acc:20308]
ENSG00000152229	0.525733	0.343381	PSTPIP2	proline-serine-threonine phosphatase interacting protein 2 [Source:HGNC Symbol;Acc:9581]
ENSG00000152240	0.446587	0.351399	HAUS1	HAUS augmin-like complex, subunit 1 [Source:HGNC Symbol;Acc:25174]
ENSG00000152766	0.657071	0.571143	ANKRD22	ankyrin repeat domain 22 [Source:HGNC Symbol;Acc:28321]
ENSG00000152778	0.621168	0.338379	IFIT5	interferon-induced protein with tetratricopeptide repeats 5 [Source:HGNC Symbol;Acc:13328]
ENSG00000153037	0.398882	0.279223	SRP19	signal recognition particle 19kDa [Source:HGNC Symbol;Acc:11300]
ENSG00000153485	0.409424	0.300406	TMEM251	transmembrane protein 251 [Source:HGNC Symbol;Acc:20218]
ENSG00000153574	0.458662	0.490998	RPIA	ribose 5-phosphate isomerase A [Source:HGNC Symbol;Acc:10297]
ENSG00000154146	0.410753	0.275779	NRGN	neurogranin (protein kinase C substrate, RC3) [Source:HGNC Symbol;Acc:8000]
ENSG00000154451	0.440021	0.440512	GBP5	guanylate binding protein 5 [Source:HGNC Symbol;Acc:19895]
ENSG00000154518	0.390676	0.324635	ATP5G3	ATP synthase, H+ transporting, mitochondrial Fo complex, subunit C3 (subunit 9) [Source:HGNC Symbol;Acc:843]
ENSG00000154582	0.412831	0.385517	TCEB1	transcription elongation factor B (SIII), polypeptide 1 (15kDa, elongin C) [Source:HGNC Symbol;Acc:11617]
ENSG00000154589	0.499014	0.312209	LY96	lymphocyte antigen 96 [Source:HGNC Symbol;Acc:17156]
ENSG00000154719	0.36732	0.285258	MRPL39	mitochondrial ribosomal protein L39 [Source:HGNC Symbol;Acc:14027]
ENSG00000154723	0.600186	0.576291	ATP5J	ATP synthase, H+ transporting, mitochondrial Fo complex, subunit F6 [Source:HGNC Symbol;Acc:847]
ENSG00000155115	0.45673	0.503874	GTF3C6	general transcription factor IIIC, polypeptide 6, alpha 35kDa [Source:HGNC Symbol;Acc:20872]
ENSG00000155363	0.443198	0.354044	MOV10	Mov10, Moloney leukemia virus 10, homolog (mouse) [Source:HGNC Symbol;Acc:7200]
ENSG00000155368	0.51184	0.546048	DBI	diazepam binding inhibitor (GABA receptor modulator, acyl-CoA binding protein) [Source:HGNC Symbol;Acc:2690]
ENSG00000155959	0.41509	0.34271	VBP1	von Hippel-Lindau binding protein 1 [Source:HGNC Symbol;Acc:12662]
ENSG00000156127	0.616578	0.470452	BATF	basic leucine zipper transcription factor, ATF-like [Source:HGNC Symbol;Acc:958]
ENSG00000156265	0.469499	0.560154	MAP3K7CL	MAP3K7 C-terminal like [Source:HGNC Symbol;Acc:16457]
ENSG00000156381	0.953522	0.752285	ANKRD9	ankyrin repeat domain 9 [Source:HGNC Symbol;Acc:20096]
ENSG00000156411	0.65208	0.575381	C14orf2	chromosome 14 open reading frame 2 [Source:HGNC Symbol;Acc:1188]
ENSG00000156463	0.39964	0.338271	SH3RF2	SH3 domain containing ring finger 2 [Source:HGNC Symbol;Acc:26299]
ENSG00000156467	0.453058	0.527851	UQCRB	ubiquinol-cytochrome c reductase binding protein [Source:HGNC Symbol;Acc:12582]
ENSG00000156587	0.624371	0.450822	UBE2L6	ubiquitin-conjugating enzyme E2L 6 [Source:HGNC Symbol;Acc:12490]
ENSG00000156970	0.431497	0.318317	BUB1B	BUB1 mitotic checkpoint serine/threonine kinase B [Source:HGNC Symbol;Acc:1149]
ENSG00000157045	0.421542	0.400848	NTAN1	N-terminal asparagine amidase [Source:HGNC Symbol;Acc:29909]
ENSG00000157456	0.482581	0.646524	CCNB2	cyclin B2 [Source:HGNC Symbol;Acc:1580]
ENSG00000158402	0.415773	0.518712	CDC25C	cell division cycle 25C [Source:HGNC Symbol;Acc:1727]
ENSG00000158411	0.487732	0.299427	MITD1	MIT, microtubule interacting and transport, domain containing 1 [Source:HGNC Symbol;Acc:25207]
ENSG00000158578	0.694948	0.649767	ALAS2	aminolevulinate, delta-, synthase 2 [Source:HGNC Symbol;Acc:397]
ENSG00000158714	0.418594	0.378528	SLAMF8	SLAM family member 8 [Source:HGNC Symbol;Acc:21391]
ENSG00000158856	0.955599	0.733764	DMTN	dematin actin binding protein [Source:HGNC Symbol;Acc:3382]
ENSG00000158869	0.554981	0.456103	FCER1G	Fc fragment of IgE, high affinity I, receptor for; gamma polypeptide [Source:HGNC Symbol;Acc:3611]
ENSG00000159189	0.635933	0.349454	C1QC	complement component 1, q subcomponent, C chain [Source:HGNC Symbol;Acc:1245]
ENSG00000159228	0.614871	0.422373	CBR1	carbonyl reductase 1 [Source:HGNC Symbol;Acc:1548]
ENSG00000159335	0.474255	0.368903	PTMS	parathymosin [Source:HGNC Symbol;Acc:9629]
ENSG00000159346	0.964137	0.666136	ADIPOR1	adiponectin receptor 1 [Source:HGNC Symbol;Acc:24040]
ENSG00000159352	0.382467	0.3994	PSMD4	proteasome (prosome, macropain) 26S subunit, non-ATPase, 4 [Source:HGNC Symbol;Acc:9561]
ENSG00000159377	0.380342	0.302092	PSMB4	proteasome (prosome, macropain) subunit, beta type, 4 [Source:HGNC Symbol;Acc:9541]
ENSG00000160799	0.409633	0.365597	CCDC12	coiled-coil domain containing 12 [Source:HGNC Symbol;Acc:28332]
ENSG00000160932	0.664043	0.342912	LY6E	lymphocyte antigen 6 complex, locus E [Source:HGNC Symbol;Acc:6727]
ENSG00000161057	0.487219	0.374972	PSMC2	proteasome (prosome, macropain) 26S subunit, ATPase, 2 [Source:HGNC Symbol;Acc:9548]
ENSG00000161133	0.547252	0.408578	USP41	ubiquitin specific peptidase 41 [Source:HGNC Symbol;Acc:20070]
ENSG00000161677	0.363076	0.299003	JOSD2	Josephin domain containing 2 [Source:HGNC Symbol;Acc:28853]
ENSG00000161888	0.721181	0.748819	SPC24	SPC24, NDC80 kinetochore complex component [Source:HGNC Symbol;Acc:26913]
ENSG00000161911	0.406403	0.378548	TREML1	triggering receptor expressed on myeloid cells-like 1 [Source:HGNC Symbol;Acc:20434]
ENSG00000161944	0.457152	0.369691	ASGR2	asialoglycoprotein receptor 2 [Source:HGNC Symbol;Acc:743]
ENSG00000162194	0.343472	0.310512	C11orf48	chromosome 11 open reading frame 48 [Source:HGNC Symbol;Acc:28351]
ENSG00000162366	0.857127	0.749714	PDZK1IP1	PDZK1 interacting protein 1 [Source:HGNC Symbol;Acc:16887]
ENSG00000162367	1.26892	0.863558	TAL1	T-cell acute lymphocytic leukemia 1 [Source:HGNC Symbol;Acc:11556]
ENSG00000162385	0.327878	0.378517	MAGOH	mago-nashi homolog, proliferation-associated (Drosophila) [Source:HGNC Symbol;Acc:6815]
ENSG00000162512	0.503178	0.299819	SDC3	syndecan 3 [Source:HGNC Symbol;Acc:10660]
ENSG00000162600	0.299223	0.280717	OMA1	OMA1 zinc metallopeptidase [Source:HGNC Symbol;Acc:29661]
ENSG00000162614	0.629794	0.331852	NEXN	nexilin (F actin binding protein) [Source:HGNC Symbol;Acc:29557]
ENSG00000162645	0.463676	0.400193	GBP2	guanylate binding protein 2, interferon-inducible [Source:HGNC Symbol;Acc:4183]
ENSG00000162654	0.580153	0.489353	GBP4	guanylate binding protein 4 [Source:HGNC Symbol;Acc:20480]
ENSG00000162722	0.843384	0.660784	TRIM58	tripartite motif containing 58 [Source:HGNC Symbol;Acc:24150]
ENSG00000162813	0.360726	0.296111	BPNT1	3'(2'), 5'-bisphosphate nucleotidase 1 [Source:HGNC Symbol;Acc:1096]
ENSG00000162873	0.478459	0.282608	KLHDC8A	kelch domain containing 8A [Source:HGNC Symbol;Acc:25573]
ENSG00000162961	0.459001	0.391376	DPY30	dpy-30 homolog (C. elegans) [Source:HGNC Symbol;Acc:24590]
ENSG00000162972	0.31394	0.276549	C2orf47	chromosome 2 open reading frame 47 [Source:HGNC Symbol;Acc:26198]
ENSG00000163154	0.57722	0.348221	TNFAIP8L2	tumor necrosis factor, alpha-induced protein 8-like 2 [Source:HGNC Symbol;Acc:26277]
ENSG00000163220	0.625092	0.467945	S100A9	S100 calcium binding protein A9 [Source:HGNC Symbol;Acc:10499]
ENSG00000163221	0.60665	0.513119	S100A12	S100 calcium binding protein A12 [Source:HGNC Symbol;Acc:10489]
ENSG00000163251	0.508308	0.30219	FZD5	frizzled family receptor 5 [Source:HGNC Symbol;Acc:4043]
ENSG00000163344	0.387806	0.412999	PMVK	phosphomevalonate kinase [Source:HGNC Symbol;Acc:9141]
ENSG00000163541	0.319057	0.315588	SUCLG1	succinate-CoA ligase, alpha subunit [Source:HGNC Symbol;Acc:11449]
ENSG00000163554	1.25139	0.76753	SPTA1	spectrin, alpha, erythrocytic 1 (elliptocytosis 2) [Source:HGNC Symbol;Acc:11272]
ENSG00000163568	0.668991	0.52189	AIM2	absent in melanoma 2 [Source:HGNC Symbol;Acc:357]
ENSG00000163584	0.481221	0.463208	RPL22L1	ribosomal protein L22-like 1 [Source:HGNC Symbol;Acc:27610]
ENSG00000163634	0.618526	0.539346	THOC7	THO complex 7 homolog (Drosophila) [Source:HGNC Symbol;Acc:29874]
ENSG00000163682	0.434273	0.379024	RPL9	ribosomal protein L9 [Source:HGNC Symbol;Acc:10369]
ENSG00000163734	0.370876	0.513407	CXCL3	chemokine (C-X-C motif) ligand 3 [Source:HGNC Symbol;Acc:4604]
ENSG00000163736	0.854686	0.885856	PPBP	pro-platelet basic protein (chemokine (C-X-C motif) ligand 7) [Source:HGNC Symbol;Acc:9240]
ENSG00000163737	0.560898	0.42248	PF4	platelet factor 4 [Source:HGNC Symbol;Acc:8861]
ENSG00000163808	0.54794	0.456115	KIF15	kinesin family member 15 [Source:HGNC Symbol;Acc:17273]
ENSG00000163923	0.407952	0.510378	RPL39L	ribosomal protein L39-like [Source:HGNC Symbol;Acc:17094]
ENSG00000163958	0.404665	0.379273	ZDHHC19	zinc finger, DHHC-type containing 19 [Source:HGNC Symbol;Acc:20713]
ENSG00000164032	0.398435	0.336385	H2AFZ	H2A histone family, member Z [Source:HGNC Symbol;Acc:4741]
ENSG00000164045	0.527496	0.540786	CDC25A	cell division cycle 25A [Source:HGNC Symbol;Acc:1725]
ENSG00000164047	0.389288	0.290658	CAMP	cathelicidin antimicrobial peptide [Source:HGNC Symbol;Acc:1472]
ENSG00000164096	0.531395	0.431914	C4orf3	chromosome 4 open reading frame 3 [Source:HGNC Symbol;Acc:19225]
ENSG00000164116	0.436181	0.502112	GUCY1A3	guanylate cyclase 1, soluble, alpha 3 [Source:HGNC Symbol;Acc:4685]
ENSG00000164167	0.552066	0.441613	LSM6	LSM6 homolog, U6 small nuclear RNA associated (S. cerevisiae) [Source:HGNC Symbol;Acc:17017]
ENSG00000164182	0.425425	0.42691	NDUFAF2	NADH dehydrogenase (ubiquinone) complex I, assembly factor 2 [Source:HGNC Symbol;Acc:28086]
ENSG00000164219	0.372913	0.318222	PGGT1B	protein geranylgeranyltransferase type I, beta subunit [Source:HGNC Symbol;Acc:8895]
ENSG00000164237	0.752447	0.447363	CMBL	carboxymethylenebutenolidase homolog (Pseudomonas) [Source:HGNC Symbol;Acc:25090]
ENSG00000164258	0.487517	0.526874	NDUFS4	NADH dehydrogenase (ubiquinone) Fe-S protein 4, 18kDa (NADH-coenzyme Q reductase) [Source:HGNC Symbol;Acc:7711]
ENSG00000164405	0.527501	0.512492	UQCRQ	ubiquinol-cytochrome c reductase, complex III subunit VII, 9.5kDa [Source:HGNC Symbol;Acc:29594]
ENSG00000164611	0.600113	0.599195	PTTG1	pituitary tumor-transforming 1 [Source:HGNC Symbol;Acc:9690]
ENSG00000164687	0.425905	0.605439	FABP5	fatty acid binding protein 5 (psoriasis-associated) [Source:HGNC Symbol;Acc:3560]
ENSG00000164849	0.832278	0.555931	GPR146	G protein-coupled receptor 146 [Source:HGNC Symbol;Acc:21718]
ENSG00000164885	0.330397	0.331977	CDK5	cyclin-dependent kinase 5 [Source:HGNC Symbol;Acc:1774]
ENSG00000164919	0.528891	0.510775	COX6C	cytochrome c oxidase subunit VIc [Source:HGNC Symbol;Acc:2285]
ENSG00000164967	0.517005	0.359219	RPP25L	ribonuclease P/MRP 25kDa subunit-like [Source:HGNC Symbol;Acc:19909]
ENSG00000164978	0.41695	0.425683	NUDT2	nudix (nucleoside diphosphate linked moiety X)-type motif 2 [Source:HGNC Symbol;Acc:8049]
ENSG00000165168	0.549824	0.317393	CYBB	cytochrome b-245, beta polypeptide [Source:HGNC Symbol;Acc:2578]
ENSG00000165264	0.413453	0.359897	NDUFB6	NADH dehydrogenase (ubiquinone) 1 beta subcomplex, 6, 17kDa [Source:HGNC Symbol;Acc:7701]
ENSG00000165304	0.436473	0.371676	MELK	maternal embryonic leucine zipper kinase [Source:HGNC Symbol;Acc:16870]
ENSG00000165389	0.435165	0.268725	SPTSSA	serine palmitoyltransferase, small subunit A [Source:HGNC Symbol;Acc:20361]
ENSG00000165480	0.575063	0.505816	SKA3	spindle and kinetochore associated complex subunit 3 [Source:HGNC Symbol;Acc:20262]
ENSG00000165501	0.384205	0.343489	LRR1	leucine rich repeat protein 1 [Source:HGNC Symbol;Acc:19742]
ENSG00000165502	0.403998	0.517333	RPL36AL	ribosomal protein L36a-like [Source:HGNC Symbol;Acc:10346]
ENSG00000165629	0.424095	0.38264	ATP5C1	ATP synthase, H+ transporting, mitochondrial F1 complex, gamma polypeptide 1 [Source:HGNC Symbol;Acc:833]
ENSG00000165704	0.353297	0.331992	HPRT1	hypoxanthine phosphoribosyltransferase 1 [Source:HGNC Symbol;Acc:5157]
ENSG00000165775	0.814456	0.73444	FUNDC2	FUN14 domain containing 2 [Source:HGNC Symbol;Acc:24925]
ENSG00000165806	0.417438	0.309297	CASP7	caspase 7, apoptosis-related cysteine peptidase [Source:HGNC Symbol;Acc:1508]
ENSG00000165891	0.566957	0.332218	E2F7	E2F transcription factor 7 [Source:HGNC Symbol;Acc:23820]
ENSG00000165898	0.414464	0.295406	ISCA2	iron-sulfur cluster assembly 2 [Source:HGNC Symbol;Acc:19857]
ENSG00000165949	0.602736	0.272648	IFI27	interferon, alpha-inducible protein 27 [Source:HGNC Symbol;Acc:5397]
ENSG00000166002	0.741791	0.517776	SMCO4	single-pass membrane protein with coiled-coil domains 4 [Source:HGNC Symbol;Acc:24810]
ENSG00000166169	0.463716	0.405746	POLL	polymerase (DNA directed), lambda [Source:HGNC Symbol;Acc:9184]
ENSG00000166171	0.497684	0.434754	DPCD	deleted in primary ciliary dyskinesia homolog (mouse) [Source:HGNC Symbol;Acc:24542]
ENSG00000166199	0.335996	0.314076	ALKBH3	alkB, alkylation repair homolog 3 (E. coli) [Source:HGNC Symbol;Acc:30141]
ENSG00000166278	0.649599	0.448551	C2	complement component 2 [Source:HGNC Symbol;Acc:1248]
ENSG00000166347	0.301188	0.334191	CYB5A	cytochrome b5 type A (microsomal) [Source:HGNC Symbol;Acc:2570]
ENSG00000166595	0.340774	0.364483	FAM96B	family with sequence similarity 96, member B [Source:HGNC Symbol;Acc:24261]
ENSG00000166710	0.557416	0.481989	B2M	beta-2-microglobulin [Source:HGNC Symbol;Acc:914]
ENSG00000166793	0.929676	0.309221	YPEL4	yippee-like 4 (Drosophila) [Source:HGNC Symbol;Acc:18328]
ENSG00000166797	0.45939	0.32771	FAM96A	family with sequence similarity 96, member A [Source:HGNC Symbol;Acc:26235]
ENSG00000166803	0.491249	0.308538	KIAA0101	KIAA0101 [Source:HGNC Symbol;Acc:28961]
ENSG00000166947	0.823825	0.609128	EPB42	erythrocyte membrane protein band 4.2 [Source:HGNC Symbol;Acc:3381]
ENSG00000167088	0.435158	0.550228	SNRPD1	small nuclear ribonucleoprotein D1 polypeptide 16kDa [Source:HGNC Symbol;Acc:11158]
ENSG00000167283	0.522251	0.478212	ATP5L	ATP synthase, H+ transporting, mitochondrial Fo complex, subunit G [Source:HGNC Symbol;Acc:14247]
ENSG00000167513	0.491967	0.410631	CDT1	chromatin licensing and DNA replication factor 1 [Source:HGNC Symbol;Acc:24576]
ENSG00000167671	1.09551	0.848165	UBXN6	UBX domain protein 6 [Source:HGNC Symbol;Acc:14928]
ENSG00000167705	1.04592	0.719031	RILP	Rab interacting lysosomal protein [Source:HGNC Symbol;Acc:30266]
ENSG00000167768	0.513299	0.472798	KRT1	keratin 1 [Source:HGNC Symbol;Acc:6412]
ENSG00000167862	0.370127	0.385399	ICT1	immature colon carcinoma transcript 1 [Source:HGNC Symbol;Acc:5359]
ENSG00000167863	0.491583	0.44231	ATP5H	ATP synthase, H+ transporting, mitochondrial Fo complex, subunit d [Source:HGNC Symbol;Acc:845]
ENSG00000167900	0.531776	0.518723	TK1	thymidine kinase 1, soluble [Source:HGNC Symbol;Acc:11830]
ENSG00000167992	0.95585	0.679462	VWCE	von Willebrand factor C and EGF domains [Source:HGNC Symbol;Acc:26487]
ENSG00000167994	0.626116	0.462015	RAB3IL1	RAB3A interacting protein (rabin3)-like 1 [Source:HGNC Symbol;Acc:9780]
ENSG00000168061	0.424414	0.338828	SAC3D1	SAC3 domain containing 1 [Source:HGNC Symbol;Acc:30179]
ENSG00000168062	0.469899	0.371066	BATF2	basic leucine zipper transcription factor, ATF-like 2 [Source:HGNC Symbol;Acc:25163]
ENSG00000168078	0.61104	0.551211	PBK	PDZ binding kinase [Source:HGNC Symbol;Acc:18282]
ENSG00000168259	0.329995	0.272736	DNAJC7	DnaJ (Hsp40) homolog, subfamily C, member 7 [Source:HGNC Symbol;Acc:12392]
ENSG00000168275	0.642698	0.506432	COA6	cytochrome c oxidase assembly factor 6 homolog (S. cerevisiae) [Source:HGNC Symbol;Acc:18025]
ENSG00000168288	0.41821	0.27244	MMADHC	methylmalonic aciduria (cobalamin deficiency) cblD type, with homocystinuria [Source:HGNC Symbol;Acc:25221]
ENSG00000168394	0.440202	0.285656	TAP1	transporter 1, ATP-binding cassette, sub-family B (MDR/TAP) [Source:HGNC Symbol;Acc:43]
ENSG00000168496	0.436421	0.448246	FEN1	flap structure-specific endonuclease 1 [Source:HGNC Symbol;Acc:3650]
ENSG00000168653	0.464444	0.521986	NDUFS5	NADH dehydrogenase (ubiquinone) Fe-S protein 5, 15kDa (NADH-coenzyme Q reductase) [Source:HGNC Symbol;Acc:7712]
ENSG00000168701	0.478094	0.380201	TMEM208	transmembrane protein 208 [Source:HGNC Symbol;Acc:25015]
ENSG00000168785	0.652144	0.519053	TSPAN5	tetraspanin 5 [Source:HGNC Symbol;Acc:17753]
ENSG00000168894	0.453151	0.440642	RNF181	ring finger protein 181 [Source:HGNC Symbol;Acc:28037]
ENSG00000168899	0.815901	0.671075	VAMP5	vesicle-associated membrane protein 5 [Source:HGNC Symbol;Acc:12646]
ENSG00000169019	0.517644	0.327284	COMMD8	COMM domain containing 8 [Source:HGNC Symbol;Acc:26036]
ENSG00000169020	0.531753	0.552739	ATP5I	ATP synthase, H+ transporting, mitochondrial Fo complex, subunit E [Source:HGNC Symbol;Acc:846]
ENSG00000169021	0.323664	0.352269	UQCRFS1	ubiquinol-cytochrome c reductase, Rieske iron-sulfur polypeptide 1 [Source:HGNC Symbol;Acc:12587]
ENSG00000169136	0.433181	0.323008	ATF5	activating transcription factor 5 [Source:HGNC Symbol;Acc:790]
ENSG00000169385	0.706692	0.4107	RNASE2	ribonuclease, RNase A family, 2 (liver, eosinophil-derived neurotoxin) [Source:HGNC Symbol;Acc:10045]
ENSG00000169397	0.423206	0.29886	RNASE3	ribonuclease, RNase A family, 3 [Source:HGNC Symbol;Acc:10046]
ENSG00000169442	0.413085	0.380323	CD52	CD52 molecule [Source:HGNC Symbol;Acc:1804]
ENSG00000169567	0.383645	0.325588	HINT1	histidine triad nucleotide binding protein 1 [Source:HGNC Symbol;Acc:4912]
ENSG00000169607	0.55388	0.323911	CKAP2L	cytoskeleton associated protein 2-like [Source:HGNC Symbol;Acc:26877]
ENSG00000169612	0.436997	0.313069	FAM103A1	family with sequence similarity 103, member A1 [Source:HGNC Symbol;Acc:31022]
ENSG00000169627	0.404794	0.424377	BOLA2B	bolA family member 2B [Source:HGNC Symbol;Acc:32479]
ENSG00000169679	0.474248	0.439487	BUB1	BUB1 mitotic checkpoint serine/threonine kinase [Source:HGNC Symbol;Acc:1148]
ENSG00000169704	0.410953	0.274643	GP9	glycoprotein IX (platelet) [Source:HGNC Symbol;Acc:4444]
ENSG00000169715	0.622112	0.694935	MT1E	metallothionein 1E [Source:HGNC Symbol;Acc:7397]
ENSG00000169764	0.371301	0.309372	UGP2	UDP-glucose pyrophosphorylase 2 [Source:HGNC Symbol;Acc:12527]
ENSG00000169877	0.98754	0.771568	AHSP	alpha hemoglobin stabilizing protein [Source:HGNC Symbol;Acc:18075]
ENSG00000169976	0.366577	0.348014	SF3B5	splicing factor 3b, subunit 5, 10kDa [Source:HGNC Symbol;Acc:21083]
ENSG00000170180	0.880983	0.558774	GYPA	glycophorin A (MNS blood group) [Source:HGNC Symbol;Acc:4702]
ENSG00000170270	0.514177	0.515844	C14orf142	chromosome 14 open reading frame 142 [Source:HGNC Symbol;Acc:20356]
ENSG00000170271	0.758994	0.531631	FAXDC2	fatty acid hydroxylase domain containing 2 [Source:HGNC Symbol;Acc:1334]
ENSG00000170310	0.471691	0.442984	STX8	syntaxin 8 [Source:HGNC Symbol;Acc:11443]
ENSG00000170312	0.738838	0.618247	CDK1	cyclin-dependent kinase 1 [Source:HGNC Symbol;Acc:1722]
ENSG00000170315	0.834533	0.806107	UBB	ubiquitin B [Source:HGNC Symbol;Acc:12463]
ENSG00000170439	0.698043	0.426077	METTL7B	methyltransferase like 7B [Source:HGNC Symbol;Acc:28276]
ENSG00000170473	0.482046	0.461227	WIBG	within bgcn homolog (Drosophila) [Source:HGNC Symbol;Acc:30258]
ENSG00000170581	0.470985	0.30667	STAT2	signal transducer and activator of transcription 2, 113kDa [Source:HGNC Symbol;Acc:11363]
ENSG00000170855	0.379436	0.289933	TRIAP1	TP53 regulated inhibitor of apoptosis 1 [Source:HGNC Symbol;Acc:26937]
ENSG00000170860	0.4544	0.438867	LSM3	LSM3 homolog, U6 small nuclear RNA associated (S. cerevisiae) [Source:HGNC Symbol;Acc:17874]
ENSG00000170889	0.408045	0.427405	RPS9	ribosomal protein S9 [Source:HGNC Symbol;Acc:10442]
ENSG00000170955	0.395614	0.299998	PRKCDBP	protein kinase C, delta binding protein [Source:HGNC Symbol;Acc:9400]
ENSG00000171055	0.414252	0.273063	FEZ2	fasciculation and elongation protein zeta 2 (zygin II) [Source:HGNC Symbol;Acc:3660]
ENSG00000171135	0.353157	0.283038	JAGN1	jagunal homolog 1 (Drosophila) [Source:HGNC Symbol;Acc:26926]
ENSG00000171155	0.475602	0.401788	C1GALT1C1	C1GALT1-specific chaperone 1 [Source:HGNC Symbol;Acc:24338]
ENSG00000171202	0.430659	0.398613	TMEM126A	transmembrane protein 126A [Source:HGNC Symbol;Acc:25382]
ENSG00000171241	0.574983	0.457207	SHCBP1	SHC SH2-domain binding protein 1 [Source:HGNC Symbol;Acc:29547]
ENSG00000171320	0.418381	0.370801	ESCO2	establishment of sister chromatid cohesion N-acetyltransferase 2 [Source:HGNC Symbol;Acc:27230]
ENSG00000171421	0.548554	0.404159	MRPL36	mitochondrial ribosomal protein L36 [Source:HGNC Symbol;Acc:14490]
ENSG00000171428	0.493204	0.301989	NAT1	N-acetyltransferase 1 (arylamine N-acetyltransferase) [Source:HGNC Symbol;Acc:7645]
ENSG00000171530	0.502118	0.41031	TBCA	tubulin folding cofactor A [Source:HGNC Symbol;Acc:11579]
ENSG00000171552	0.921481	0.756645	BCL2L1	BCL2-like 1 [Source:HGNC Symbol;Acc:992]
ENSG00000171566	0.266284	0.272926	PLRG1	pleiotropic regulator 1 [Source:HGNC Symbol;Acc:9089]
ENSG00000171621	0.499423	0.449098	SPSB1	splA/ryanodine receptor domain and SOCS box containing 1 [Source:HGNC Symbol;Acc:30628]
ENSG00000171714	0.452601	0.291782	ANO5	anoctamin 5 [Source:HGNC Symbol;Acc:27337]
ENSG00000171806	0.471189	0.304264	METTL18	methyltransferase like 18 [Source:HGNC Symbol;Acc:28793]
ENSG00000171812	0.441577	0.270391	COL8A2	collagen, type VIII, alpha 2 [Source:HGNC Symbol;Acc:2216]
ENSG00000171848	0.619465	0.539205	RRM2	ribonucleotide reductase M2 [Source:HGNC Symbol;Acc:10452]
ENSG00000171860	0.450819	0.328393	C3AR1	complement component 3a receptor 1 [Source:HGNC Symbol;Acc:1319]
ENSG00000171984	0.440152	0.511745	C20orf196	chromosome 20 open reading frame 196 [Source:HGNC Symbol;Acc:26318]
ENSG00000172115	0.339586	0.331235	CYCS	cytochrome c, somatic [Source:HGNC Symbol;Acc:19986]
ENSG00000172159	0.803851	0.614959	FRMD3	FERM domain containing 3 [Source:HGNC Symbol;Acc:24125]
ENSG00000172171	0.476462	0.292302	TEFM	transcription elongation factor, mitochondrial [Source:HGNC Symbol;Acc:26223]
ENSG00000172172	0.613212	0.373376	MRPL13	mitochondrial ribosomal protein L13 [Source:HGNC Symbol;Acc:14278]
ENSG00000172331	1.0458	0.834803	BPGM	2,3-bisphosphoglycerate mutase [Source:HGNC Symbol;Acc:1093]
ENSG00000172339	0.606613	0.543907	ALG14	ALG14, UDP-N-acetylglucosaminyltransferase subunit [Source:HGNC Symbol;Acc:28287]
ENSG00000172428	0.560953	0.47622	MYEOV2	myeloma overexpressed 2 [Source:HGNC Symbol;Acc:21314]
ENSG00000172586	0.581223	0.427753	CHCHD1	coiled-coil-helix-coiled-coil-helix domain containing 1 [Source:HGNC Symbol;Acc:23518]
ENSG00000172590	0.35618	0.303471	MRPL52	mitochondrial ribosomal protein L52 [Source:HGNC Symbol;Acc:16655]
ENSG00000173113	0.318773	0.332042	TRMT112	tRNA methyltransferase 11-2 homolog (S. cerevisiae) [Source:HGNC Symbol;Acc:26940]
ENSG00000173141	0.432355	0.366447	MRP63	mitochondrial ribosomal protein 63 [Source:HGNC Symbol;Acc:14514]
ENSG00000173163	0.48545	0.445208	COMMD1	copper metabolism (Murr1) domain containing 1 [Source:HGNC Symbol;Acc:23024]
ENSG00000173193	0.460588	0.337258	PARP14	poly (ADP-ribose) polymerase family, member 14 [Source:HGNC Symbol;Acc:29232]
ENSG00000173207	0.512031	0.548246	CKS1B	CDC28 protein kinase regulatory subunit 1B [Source:HGNC Symbol;Acc:19083]
ENSG00000173221	0.745248	0.378228	GLRX	glutaredoxin (thioltransferase) [Source:HGNC Symbol;Acc:4330]
ENSG00000173239	0.500883	0.470207	LIPM	lipase, family member M [Source:HGNC Symbol;Acc:23455]
ENSG00000173369	0.455607	0.271477	C1QB	complement component 1, q subcomponent, B chain [Source:HGNC Symbol;Acc:1242]
ENSG00000173372	0.609985	0.405057	C1QA	complement component 1, q subcomponent, A chain [Source:HGNC Symbol;Acc:1241]
ENSG00000173409	0.562459	0.417191	ARV1	ARV1 homolog (S. cerevisiae) [Source:HGNC Symbol;Acc:29561]
ENSG00000173545	0.372096	0.363885	ZNF622	zinc finger protein 622 [Source:HGNC Symbol;Acc:30958]
ENSG00000173660	0.437992	0.537326	UQCRH	ubiquinol-cytochrome c reductase hinge protein [Source:HGNC Symbol;Acc:12590]
ENSG00000173915	0.609852	0.50817	USMG5	up-regulated during skeletal muscle growth 5 homolog (mouse) [Source:HGNC Symbol;Acc:30889]
ENSG00000174100	0.335154	0.348213	MRPL45	mitochondrial ribosomal protein L45 [Source:HGNC Symbol;Acc:16651]
ENSG00000174173	0.378839	0.353712	TRMT10C	tRNA methyltransferase 10 homolog C (S. cerevisiae) [Source:HGNC Symbol;Acc:26022]
ENSG00000174371	0.717891	0.641331	EXO1	exonuclease 1 [Source:HGNC Symbol;Acc:3511]
ENSG00000174547	0.372833	0.340122	MRPL11	mitochondrial ribosomal protein L11 [Source:HGNC Symbol;Acc:14042]
ENSG00000174944	0.544793	0.611583	P2RY14	purinergic receptor P2Y, G-protein coupled, 14 [Source:HGNC Symbol;Acc:16442]
ENSG00000175193	0.354624	0.304848	PARL	presenilin associated, rhomboid-like [Source:HGNC Symbol;Acc:18253]
ENSG00000175294	0.455877	0.35379	CATSPER1	cation channel, sperm associated 1 [Source:HGNC Symbol;Acc:17116]
ENSG00000175324	0.502187	0.335375	LSM1	LSM1 homolog, U6 small nuclear RNA associated (S. cerevisiae) [Source:HGNC Symbol;Acc:20472]
ENSG00000175334	0.315589	0.303494	BANF1	barrier to autointegration factor 1 [Source:HGNC Symbol;Acc:17397]
ENSG00000175550	0.456825	0.38987	DRAP1	DR1-associated protein 1 (negative cofactor 2 alpha) [Source:HGNC Symbol;Acc:3019]
ENSG00000175643	0.867995	0.758586	RMI2	RecQ mediated genome instability 2 [Source:HGNC Symbol;Acc:28349]
ENSG00000176101	0.320371	0.270546	SSNA1	Sjogren syndrome nuclear autoantigen 1 [Source:HGNC Symbol;Acc:11321]
ENSG00000176209	0.356236	0.315984	SMIM19	small integral membrane protein 19 [Source:HGNC Symbol;Acc:25166]
ENSG00000176340	0.400397	0.33088	COX8A	cytochrome c oxidase subunit VIIIA (ubiquitous) [Source:HGNC Symbol;Acc:2294]
ENSG00000176386	0.396961	0.463673	CDC26	cell division cycle 26 [Source:HGNC Symbol;Acc:17839]
ENSG00000176890	0.583984	0.571649	TYMS	thymidylate synthetase [Source:HGNC Symbol;Acc:12441]
ENSG00000176973	0.39243	0.274573	FAM89B	family with sequence similarity 89, member B [Source:HGNC Symbol;Acc:16708]
ENSG00000177409	0.687885	0.438737	SAMD9L	sterile alpha motif domain containing 9-like [Source:HGNC Symbol;Acc:1349]
ENSG00000177700	0.439959	0.410825	POLR2L	polymerase (RNA) II (DNA directed) polypeptide L, 7.6kDa [Source:HGNC Symbol;Acc:9199]
ENSG00000177807	0.557098	0.510483	KCNJ10	potassium inwardly-rectifying channel, subfamily J, member 10 [Source:HGNC Symbol;Acc:6256]
ENSG00000177868	0.586391	0.571774	CCDC23	coiled-coil domain containing 23 [Source:HGNC Symbol;Acc:29204]
ENSG00000177889	0.284601	0.286631	UBE2N	ubiquitin-conjugating enzyme E2N [Source:HGNC Symbol;Acc:12492]
ENSG00000177989	0.635798	0.374887	ODF3B	outer dense fiber of sperm tails 3B [Source:HGNC Symbol;Acc:34388]
ENSG00000178449	0.52803	0.543628	COX14	cytochrome c oxidase assembly homolog 14 (S. cerevisiae) [Source:HGNC Symbol;Acc:28216]
ENSG00000178685	0.421957	0.302542	PARP10	poly (ADP-ribose) polymerase family, member 10 [Source:HGNC Symbol;Acc:25895]
ENSG00000178700	0.431204	0.338814	DHFRL1	dihydrofolate reductase-like 1 [Source:HGNC Symbol;Acc:27309]
ENSG00000178741	0.429877	0.346121	COX5A	cytochrome c oxidase subunit Va [Source:HGNC Symbol;Acc:2267]
ENSG00000179044	0.701653	0.312839	EXOC3L1	exocyst complex component 3-like 1 [Source:HGNC Symbol;Acc:27540]
ENSG00000179144	0.500119	0.343499	GIMAP7	GTPase, IMAP family member 7 [Source:HGNC Symbol;Acc:22404]
ENSG00000179262	0.298103	0.271209	RAD23A	RAD23 homolog A (S. cerevisiae) [Source:HGNC Symbol;Acc:9812]
ENSG00000179271	0.461977	0.43073	GADD45GIP1	growth arrest and DNA-damage-inducible, gamma interacting protein 1 [Source:HGNC Symbol;Acc:29996]
ENSG00000179526	0.624078	0.446177	SHARPIN	SHANK-associated RH domain interactor [Source:HGNC Symbol;Acc:25321]
ENSG00000179632	0.363651	0.33372	MAF1	MAF1 homolog (S. cerevisiae) [Source:HGNC Symbol;Acc:24966]
ENSG00000179914	0.618088	0.622194	ITLN1	intelectin 1 (galactofuranose binding) [Source:HGNC Symbol;Acc:18259]
ENSG00000179933	0.444253	0.280425	C14orf119	chromosome 14 open reading frame 119 [Source:HGNC Symbol;Acc:20270]
ENSG00000179958	0.388027	0.413725	DCTPP1	dCTP pyrophosphatase 1 [Source:HGNC Symbol;Acc:28777]
ENSG00000180089	0.455162	0.437029	TMEM86B	transmembrane protein 86B [Source:HGNC Symbol;Acc:28448]
ENSG00000180185	0.510781	0.283031	FAHD1	fumarylacetoacetate hydrolase domain containing 1 [Source:HGNC Symbol;Acc:14169]
ENSG00000180329	0.398473	0.318367	CCDC43	coiled-coil domain containing 43 [Source:HGNC Symbol;Acc:26472]
ENSG00000180628	0.757939	0.591904	PCGF5	polycomb group ring finger 5 [Source:HGNC Symbol;Acc:28264]
ENSG00000180817	0.347081	0.492658	PPA1	pyrophosphatase (inorganic) 1 [Source:HGNC Symbol;Acc:9226]
ENSG00000180964	0.363217	0.288808	TCEAL8	transcription elongation factor A (SII)-like 8 [Source:HGNC Symbol;Acc:28683]
ENSG00000180992	0.491268	0.441553	MRPL14	mitochondrial ribosomal protein L14 [Source:HGNC Symbol;Acc:14279]
ENSG00000181019	0.392062	0.293284	NQO1	NAD(P)H dehydrogenase, quinone 1 [Source:HGNC Symbol;Acc:2874]
ENSG00000181061	0.528254	0.384316	HIGD1A	HIG1 hypoxia inducible domain family, member 1A [Source:HGNC Symbol;Acc:29527]
ENSG00000181610	0.556295	0.411249	MRPS23	mitochondrial ribosomal protein S23 [Source:HGNC Symbol;Acc:14509]
ENSG00000181788	0.641738	0.516076	SIAH2	siah E3 ubiquitin protein ligase 2 [Source:HGNC Symbol;Acc:10858]
ENSG00000181817	0.338908	0.292427	LSM10	LSM10, U7 small nuclear RNA associated [Source:HGNC Symbol;Acc:17562]
ENSG00000181924	0.293493	0.273637	COA4	cytochrome c oxidase assembly factor 4 homolog (S. cerevisiae) [Source:HGNC Symbol;Acc:24604]
ENSG00000181991	0.346236	0.263608	MRPS11	mitochondrial ribosomal protein S11 [Source:HGNC Symbol;Acc:14050]
ENSG00000182004	0.500938	0.522419	SNRPE	small nuclear ribonucleoprotein polypeptide E [Source:HGNC Symbol;Acc:11161]
ENSG00000182117	0.38673	0.327408	NOP10	NOP10 ribonucleoprotein [Source:HGNC Symbol;Acc:14378]
ENSG00000182362	0.379747	0.306255	YBEY	ybeY metallopeptidase (putative) [Source:HGNC Symbol;Acc:1299]
ENSG00000182512	0.72895	0.625403	GLRX5	glutaredoxin 5 [Source:HGNC Symbol;Acc:20134]
ENSG00000182518	0.406972	0.449339	FAM104B	family with sequence similarity 104, member B [Source:HGNC Symbol;Acc:25085]
ENSG00000182718	0.411966	0.31894	ANXA2	annexin A2 [Source:HGNC Symbol;Acc:537]
ENSG00000182732	0.783356	0.383288	RGS6	regulator of G-protein signaling 6 [Source:HGNC Symbol;Acc:10002]
ENSG00000182774	0.472893	0.486397	RPS17L	ribosomal protein S17-like [Source:HGNC Symbol;Acc:40029]
ENSG00000182899	0.405796	0.456723	RPL35A	ribosomal protein L35a [Source:HGNC Symbol;Acc:10345]
ENSG00000183011	0.473535	0.37725	LSMD1	LSM domain containing 1 [Source:HGNC Symbol;Acc:28212]
ENSG00000183111	0.574631	0.365785	ARHGEF37	Rho guanine nucleotide exchange factor (GEF) 37 [Source:HGNC Symbol;Acc:34430]
ENSG00000183347	0.521503	0.552596	GBP6	guanylate binding protein family, member 6 [Source:HGNC Symbol;Acc:25395]
ENSG00000183508	0.505475	0.512228	FAM46C	family with sequence similarity 46, member C [Source:HGNC Symbol;Acc:24712]
ENSG00000183527	0.426782	0.35566	PSMG1	proteasome (prosome, macropain) assembly chaperone 1 [Source:HGNC Symbol;Acc:3043]
ENSG00000183617	0.471987	0.489627	MRPL54	mitochondrial ribosomal protein L54 [Source:HGNC Symbol;Acc:16685]
ENSG00000183648	0.528004	0.402228	NDUFB1	NADH dehydrogenase (ubiquinone) 1 beta subcomplex, 1, 7kDa [Source:HGNC Symbol;Acc:7695]
ENSG00000183978	0.596176	0.484706	COA3	cytochrome c oxidase assembly factor 3 [Source:HGNC Symbol;Acc:24990]
ENSG00000184076	0.4816	0.408657	UQCR10	ubiquinol-cytochrome c reductase, complex III subunit X [Source:HGNC Symbol;Acc:30863]
ENSG00000184182	0.33256	0.348196	UBE2F	ubiquitin-conjugating enzyme E2F (putative) [Source:HGNC Symbol;Acc:12480]
ENSG00000184224	0.443632	0.303033	C11orf72	chromosome 11 open reading frame 72 [Source:HGNC Symbol;Acc:26915]
ENSG00000184481	0.69498	0.440602	FOXO4	forkhead box O4 [Source:HGNC Symbol;Acc:7139]
ENSG00000184500	0.631813	0.501828	PROS1	protein S (alpha) [Source:HGNC Symbol;Acc:9456]
ENSG00000184661	0.695739	0.466387	CDCA2	cell division cycle associated 2 [Source:HGNC Symbol;Acc:14623]
ENSG00000184752	0.42323	0.370248	NDUFA12	NADH dehydrogenase (ubiquinone) 1 alpha subcomplex, 12 [Source:HGNC Symbol;Acc:23987]
ENSG00000184792	0.845782	0.656565	OSBP2	oxysterol binding protein 2 [Source:HGNC Symbol;Acc:8504]
ENSG00000184924	0.512562	0.516114	PTRHD1	peptidyl-tRNA hydrolase domain containing 1 [Source:HGNC Symbol;Acc:33782]
ENSG00000184979	0.489433	0.306102	USP18	ubiquitin specific peptidase 18 [Source:HGNC Symbol;Acc:12616]
ENSG00000184983	0.39381	0.37758	NDUFA6	NADH dehydrogenase (ubiquinone) 1 alpha subcomplex, 6, 14kDa [Source:HGNC Symbol;Acc:7690]
ENSG00000185338	0.40255	0.462814	SOCS1	suppressor of cytokine signaling 1 [Source:HGNC Symbol;Acc:19383]
ENSG00000185339	0.695266	0.53847	TCN2	transcobalamin II [Source:HGNC Symbol;Acc:11653]
ENSG00000185482	0.448973	0.345955	STAC3	SH3 and cysteine rich domain 3 [Source:HGNC Symbol;Acc:28423]
ENSG00000185630	0.817985	0.625388	PBX1	pre-B-cell leukemia homeobox 1 [Source:HGNC Symbol;Acc:8632]
ENSG00000185651	0.351275	0.3181	UBE2L3	ubiquitin-conjugating enzyme E2L 3 [Source:HGNC Symbol;Acc:12488]
ENSG00000185721	0.29601	0.320345	DRG1	developmentally regulated GTP binding protein 1 [Source:HGNC Symbol;Acc:3029]
ENSG00000185880	0.633399	0.445136	TRIM69	tripartite motif containing 69 [Source:HGNC Symbol;Acc:17857]
ENSG00000185885	0.516841	0.46999	IFITM1	interferon induced transmembrane protein 1 [Source:HGNC Symbol;Acc:5412]
ENSG00000185897	0.537063	0.500662	FFAR3	free fatty acid receptor 3 [Source:HGNC Symbol;Acc:4499]
ENSG00000186063	0.304319	0.278416	AIDA	axin interactor, dorsalization associated [Source:HGNC Symbol;Acc:25761]
ENSG00000186132	0.372528	0.276746	C2orf76	chromosome 2 open reading frame 76 [Source:HGNC Symbol;Acc:27017]
ENSG00000186184	0.499594	0.451813	POLR1D	polymerase (RNA) I polypeptide D, 16kDa [Source:HGNC Symbol;Acc:20422]
ENSG00000186185	0.583962	0.327704	KIF18B	kinesin family member 18B [Source:HGNC Symbol;Acc:27102]
ENSG00000186998	0.865855	0.605006	EMID1	EMI domain containing 1 [Source:HGNC Symbol;Acc:18036]
ENSG00000187017	0.923739	0.865203	ESPN	espin [Source:HGNC Symbol;Acc:13281]
ENSG00000187051	0.367303	0.31728	RPS19BP1	ribosomal protein S19 binding protein 1 [Source:HGNC Symbol;Acc:28749]
ENSG00000187244	0.59927	0.451514	BCAM	basal cell adhesion molecule (Lutheran blood group) [Source:HGNC Symbol;Acc:6722]
ENSG00000187608	0.388794	0.309004	ISG15	ISG15 ubiquitin-like modifier [Source:HGNC Symbol;Acc:4053]
ENSG00000187840	0.417336	0.304085	EIF4EBP1	eukaryotic translation initiation factor 4E binding protein 1 [Source:HGNC Symbol;Acc:3288]
ENSG00000188282	0.495167	0.282862	RUFY4	RUN and FYVE domain containing 4 [Source:HGNC Symbol;Acc:24804]
ENSG00000188313	0.492815	0.335316	PLSCR1	phospholipid scramblase 1 [Source:HGNC Symbol;Acc:9092]
ENSG00000188342	0.399826	0.301787	GTF2F2	general transcription factor IIF, polypeptide 2, 30kDa [Source:HGNC Symbol;Acc:4653]
ENSG00000188536	0.351527	0.284179	HBA2	hemoglobin, alpha 2 [Source:HGNC Symbol;Acc:4824]
ENSG00000188610	0.6626	0.290927	FAM72B	family with sequence similarity 72, member B [Source:HGNC Symbol;Acc:24805]
ENSG00000188612	0.350804	0.326226	SUMO2	small ubiquitin-like modifier 2 [Source:HGNC Symbol;Acc:11125]
ENSG00000188820	0.950086	0.735395	FAM26F	family with sequence similarity 26, member F [Source:HGNC Symbol;Acc:33391]
ENSG00000189043	0.490614	0.447564	NDUFA4	NADH dehydrogenase (ubiquinone) 1 alpha subcomplex, 4, 9kDa [Source:HGNC Symbol;Acc:7687]
ENSG00000189057	0.440034	0.547522	FAM111B	family with sequence similarity 111, member B [Source:HGNC Symbol;Acc:24200]
ENSG00000196072	0.46687	0.397412	BLOC1S2	biogenesis of lysosomal organelles complex-1, subunit 2 [Source:HGNC Symbol;Acc:20984]
ENSG00000196116	0.456133	0.293963	TDRD7	tudor domain containing 7 [Source:HGNC Symbol;Acc:30831]
ENSG00000196141	0.659016	0.506715	SPATS2L	spermatogenesis associated, serine-rich 2-like [Source:HGNC Symbol;Acc:24574]
ENSG00000196154	0.417727	0.295778	S100A4	S100 calcium binding protein A4 [Source:HGNC Symbol;Acc:10494]
ENSG00000196188	1.21495	0.950604	CTSE	cathepsin E [Source:HGNC Symbol;Acc:2530]
ENSG00000196465	0.426316	0.288594	MYL6B	myosin, light chain 6B, alkali, smooth muscle and non-muscle [Source:HGNC Symbol;Acc:29823]
ENSG00000196517	0.480612	0.295523	SLC6A9	solute carrier family 6 (neurotransmitter transporter, glycine), member 9 [Source:HGNC Symbol;Acc:11056]
ENSG00000196683	0.464713	0.536629	TOMM7	translocase of outer mitochondrial membrane 7 homolog (yeast) [Source:HGNC Symbol;Acc:21648]
ENSG00000196914	0.316846	0.343078	ARHGEF12	Rho guanine nucleotide exchange factor (GEF) 12 [Source:HGNC Symbol;Acc:14193]
ENSG00000197223	0.439889	0.290247	C1D	C1D nuclear receptor corepressor [Source:HGNC Symbol;Acc:29911]
ENSG00000197256	0.857815	0.513768	KANK2	KN motif and ankyrin repeat domains 2 [Source:HGNC Symbol;Acc:29300]
ENSG00000197265	0.355821	0.335668	GTF2E2	general transcription factor IIE, polypeptide 2, beta 34kDa [Source:HGNC Symbol;Acc:4651]
ENSG00000197272	0.452372	0.326097	IL27	interleukin 27 [Source:HGNC Symbol;Acc:19157]
ENSG00000197632	0.415112	0.276909	SERPINB2	serpin peptidase inhibitor, clade B (ovalbumin), member 2 [Source:HGNC Symbol;Acc:8584]
ENSG00000197646	0.49324	0.443834	PDCD1LG2	programmed cell death 1 ligand 2 [Source:HGNC Symbol;Acc:18731]
ENSG00000197747	0.370795	0.344979	S100A10	S100 calcium binding protein A10 [Source:HGNC Symbol;Acc:10487]
ENSG00000197956	0.472789	0.305896	S100A6	S100 calcium binding protein A6 [Source:HGNC Symbol;Acc:10496]
ENSG00000197982	0.455453	0.394712	C1orf122	chromosome 1 open reading frame 122 [Source:HGNC Symbol;Acc:24789]
ENSG00000197993	1.1349	0.836203	KEL	Kell blood group, metallo-endopeptidase [Source:HGNC Symbol;Acc:6308]
ENSG00000198019	0.648193	0.502364	FCGR1B	Fc fragment of IgG, high affinity Ib, receptor (CD64) [Source:HGNC Symbol;Acc:3614]
ENSG00000198176	0.487914	0.27381	TFDP1	transcription factor Dp-1 [Source:HGNC Symbol;Acc:11749]
ENSG00000198258	0.51706	0.481836	UBL5	ubiquitin-like 5 [Source:HGNC Symbol;Acc:13736]
ENSG00000198336	1.08316	0.947432	MYL4	myosin, light chain 4, alkali; atrial, embryonic [Source:HGNC Symbol;Acc:7585]
ENSG00000198417	0.473515	0.488686	MT1F	metallothionein 1F [Source:HGNC Symbol;Acc:7398]
ENSG00000198830	0.322925	0.283025	HMGN2	high mobility group nucleosomal binding domain 2 [Source:HGNC Symbol;Acc:4986]
ENSG00000198835	0.503023	0.427945	GJC2	gap junction protein, gamma 2, 47kDa [Source:HGNC Symbol;Acc:17494]
ENSG00000198848	0.533448	0.459443	CES1	carboxylesterase 1 [Source:HGNC Symbol;Acc:1863]
ENSG00000198856	0.358363	0.31994	OSTC	oligosaccharyltransferase complex subunit (non-catalytic) [Source:HGNC Symbol;Acc:24448]
ENSG00000198876	0.740354	0.439883	DCAF12	DDB1 and CUL4 associated factor 12 [Source:HGNC Symbol;Acc:19911]
ENSG00000198918	0.409678	0.415041	RPL39	ribosomal protein L39 [Source:HGNC Symbol;Acc:10350]
ENSG00000198959	0.833139	0.684663	TGM2	transglutaminase 2 [Source:HGNC Symbol;Acc:11778]
ENSG00000203666	0.63572	0.604385	EFCAB2	EF-hand calcium binding domain 2 [Source:HGNC Symbol;Acc:28166]
ENSG00000203705	0.389583	0.28274	TATDN3	TatD DNase domain containing 3 [Source:HGNC Symbol;Acc:27010]
ENSG00000203760	0.677053	0.593108	CENPW	centromere protein W [Source:HGNC Symbol;Acc:21488]
ENSG00000204010	1.14086	0.866483	IFIT1B	interferon-induced protein with tetratricopeptide repeats 1B [Source:HGNC Symbol;Acc:23442]
ENSG00000204220	0.407819	0.421779	PFDN6	prefoldin subunit 6 [Source:HGNC Symbol;Acc:4926]
ENSG00000204264	0.588496	0.466518	PSMB8	proteasome (prosome, macropain) subunit, beta type, 8 [Source:HGNC Symbol;Acc:9545]
ENSG00000204323	0.640813	0.412986	SMIM5	small integral membrane protein 5 [Source:HGNC Symbol;Acc:40030]
ENSG00000204397	0.662282	0.566822	CARD16	caspase recruitment domain family, member 16 [Source:HGNC Symbol;Acc:33701]
ENSG00000204463	0.522959	0.382761	BAG6	BCL2-associated athanogene 6 [Source:HGNC Symbol;Acc:13919]
ENSG00000204472	0.559397	0.575778	AIF1	allograft inflammatory factor 1 [Source:HGNC Symbol;Acc:352]
ENSG00000204613	0.925653	0.598899	TRIM10	tripartite motif containing 10 [Source:HGNC Symbol;Acc:10072]
ENSG00000205220	0.469908	0.299016	PSMB10	proteasome (prosome, macropain) subunit, beta type, 10 [Source:HGNC Symbol;Acc:9538]
ENSG00000205309	0.611748	0.492601	NT5M	5',3'-nucleotidase, mitochondrial [Source:HGNC Symbol;Acc:15769]
ENSG00000205542	0.435368	0.33854	TMSB4X	thymosin beta 4, X-linked [Source:HGNC Symbol;Acc:11881]
ENSG00000205544	0.497323	0.505135	TMEM256	transmembrane protein 256 [Source:HGNC Symbol;Acc:28618]
ENSG00000205639	0.931894	0.650101	MFSD2B	major facilitator superfamily domain containing 2B [Source:HGNC Symbol;Acc:37207]
ENSG00000206172	0.361941	0.291943	HBA1	hemoglobin, alpha 1 [Source:HGNC Symbol;Acc:4823]
ENSG00000206177	1.05904	0.853128	HBM	hemoglobin, mu [Source:HGNC Symbol;Acc:4826]
ENSG00000211450	0.377524	0.277416	C11orf31	chromosome 11 open reading frame 31 [Source:HGNC Symbol;Acc:18251]
ENSG00000212916	0.475752	0.264443	MAP10	microtubule-associated protein 10 [Source:HGNC Symbol;Acc:29265]
ENSG00000213088	0.768458	0.625454	DARC	Duffy blood group, atypical chemokine receptor [Source:HGNC Symbol;Acc:4035]
ENSG00000213619	0.348966	0.344859	NDUFS3	NADH dehydrogenase (ubiquinone) Fe-S protein 3, 30kDa (NADH-coenzyme Q reductase) [Source:HGNC Symbol;Acc:7710]
ENSG00000213719	0.430531	0.316731	CLIC1	chloride intracellular channel 1 [Source:HGNC Symbol;Acc:2062]
ENSG00000213741	0.430543	0.42359	RPS29	ribosomal protein S29 [Source:HGNC Symbol;Acc:10419]
ENSG00000214026	0.513745	0.414967	MRPL23	mitochondrial ribosomal protein L23 [Source:HGNC Symbol;Acc:10322]
ENSG00000214114	0.273754	0.286031	MYCBP	MYC binding protein [Source:HGNC Symbol;Acc:7554]
ENSG00000214194	0.556748	0.439495	LINC00998	long intergenic non-protein coding RNA 998 [Source:HGNC Symbol;Acc:48953]
ENSG00000214253	0.580762	0.493456	FIS1	fission 1 (mitochondrial outer membrane) homolog (S. cerevisiae) [Source:HGNC Symbol;Acc:21689]
ENSG00000214872	0.501723	0.362591	SMTNL1	smoothelin-like 1 [Source:HGNC Symbol;Acc:32394]
ENSG00000221963	0.45706	0.311929	APOL6	apolipoprotein L, 6 [Source:HGNC Symbol;Acc:14870]
ENSG00000221983	1.01572	0.793078	UBA52	ubiquitin A-52 residue ribosomal protein fusion product 1 [Source:HGNC Symbol;Acc:12458]
ENSG00000223609	0.833936	0.691407	HBD	hemoglobin, delta [Source:HGNC Symbol;Acc:4829]
ENSG00000224389	0.661078	0.442237	C4B	complement component 4B (Chido blood group) [Source:HGNC Symbol;Acc:1324]
ENSG00000228474	0.533025	0.487977	OST4	oligosaccharyltransferase 4 homolog (S. cerevisiae) [Source:HGNC Symbol;Acc:32483]
ENSG00000229117	0.484745	0.524546	RPL41	ribosomal protein L41 [Source:HGNC Symbol;Acc:10354]
ENSG00000230055	0.46794	0.34663	CISD3	CDGSH iron sulfur domain 3 [Source:HGNC Symbol;Acc:27578]
ENSG00000230989	0.38901	0.289843	HSBP1	heat shock factor binding protein 1 [Source:HGNC Symbol;Acc:5203]
ENSG00000232119	0.447844	0.368443	MCTS1	malignant T cell amplified sequence 1 [Source:HGNC Symbol;Acc:23357]
ENSG00000232810	0.585033	0.317836	TNF	tumor necrosis factor [Source:HGNC Symbol;Acc:11892]
ENSG00000233276	0.885812	0.645692	GPX1	glutathione peroxidase 1 [Source:HGNC Symbol;Acc:4553]
ENSG00000235169	1.17632	0.946204	SMIM1	small integral membrane protein 1 (Vel blood group) [Source:HGNC Symbol;Acc:44204]
ENSG00000237649	0.478091	0.317364	KIFC1	kinesin family member C1 [Source:HGNC Symbol;Acc:6389]
ENSG00000238243	0.657775	0.540665	OR2W3	olfactory receptor, family 2, subfamily W, member 3 [Source:HGNC Symbol;Acc:15021]
ENSG00000238269	0.676809	0.64807	PAGE2B	P antigen family, member 2B [Source:HGNC Symbol;Acc:31805]
ENSG00000240065	0.619548	0.475262	PSMB9	proteasome (prosome, macropain) subunit, beta type, 9 [Source:HGNC Symbol;Acc:9546]
ENSG00000240583	0.846455	0.781752	AQP1	aquaporin 1 (Colton blood group) [Source:HGNC Symbol;Acc:633]
ENSG00000241468	0.448158	0.374754	ATP5J2	ATP synthase, H+ transporting, mitochondrial Fo complex, subunit F2 [Source:HGNC Symbol;Acc:848]
ENSG00000241837	0.483595	0.583213	ATP5O	ATP synthase, H+ transporting, mitochondrial F1 complex, O subunit [Source:HGNC Symbol;Acc:850]
ENSG00000243147	0.548935	0.466639	MRPL33	mitochondrial ribosomal protein L33 [Source:HGNC Symbol;Acc:14487]
ENSG00000243317	0.651171	0.540105	C7orf73	chromosome 7 open reading frame 73 [Source:HGNC Symbol;Acc:41909]
ENSG00000243449	0.524065	0.446604	C4orf48	chromosome 4 open reading frame 48 [Source:HGNC Symbol;Acc:34437]
ENSG00000244187	0.442707	0.350875	TMEM141	transmembrane protein 141 [Source:HGNC Symbol;Acc:28211]
ENSG00000244731	0.5807	0.460922	C4A	complement component 4A (Rodgers blood group) [Source:HGNC Symbol;Acc:1323]
ENSG00000244734	0.350551	0.293442	HBB	hemoglobin, beta [Source:HGNC Symbol;Acc:4827]
ENSG00000246705	0.50342	0.398628	H2AFJ	H2A histone family, member J [Source:HGNC Symbol;Acc:14456]
ENSG00000247596	0.435703	0.35761	TWF2	twinfilin actin-binding protein 2 [Source:HGNC Symbol;Acc:9621]
ENSG00000249992	0.555642	0.463023	TMEM158	transmembrane protein 158 (gene/pseudogene) [Source:HGNC Symbol;Acc:30293]
ENSG00000250317	0.395504	0.38651	SMIM20	small integral membrane protein 20 [Source:HGNC Symbol;Acc:37260]
ENSG00000250361	0.911941	0.757924	GYPB	glycophorin B (MNS blood group) [Source:HGNC Symbol;Acc:4703]
ENSG00000254999	0.387694	0.328663	BRK1	BRICK1, SCAR/WAVE actin-nucleating complex subunit [Source:HGNC Symbol;Acc:23057]
ENSG00000255221	0.55267	0.437817	CARD17	caspase recruitment domain family, member 17 [Source:HGNC Symbol;Acc:33827]
ENSG00000255302	0.353285	0.375456	EID1	EP300 interacting inhibitor of differentiation 1 [Source:HGNC Symbol;Acc:1191]
ENSG00000255633	0.629064	0.671145	MTRNR2L9	MT-RNR2-like 9 (pseudogene) [Source:HGNC Symbol;Acc:37166]
ENSG00000256053	0.447828	0.345469	APOPT1	apoptogenic 1, mitochondrial [Source:HGNC Symbol;Acc:20492]
ENSG00000256269	0.812913	0.609423	HMBS	hydroxymethylbilane synthase [Source:HGNC Symbol;Acc:4982]
ENSG00000257017	0.446936	0.35392	HP	haptoglobin [Source:HGNC Symbol;Acc:5141]
ENSG00000261701	0.439437	0.379418	HPR	haptoglobin-related protein [Source:HGNC Symbol;Acc:5156]
ENSG00000263563	0.848058	0.826034	UBBP4	ubiquitin B pseudogene 4 [Source:HGNC Symbol;Acc:12467]
ENSG00000269514	0.392694	0.267119	DKFZP779L1853
