# Supplementary material for: Identification of a systemic interferon-γ inducible antimicrobial gene signature in leprosy patients undergoing reversal reaction
Source: PLoS Negl Trop Dis. 2019 Oct 10;13(10):e0007764. doi: 10.1371/journal.pntd.0007764 (PMC6805014; doi:10.1371/journal.pntd.0007764)
Supplement: S4 Table — Excel spreadsheet. (XLSX) [file pntd.0007764.s004.xlsx]

## Sheet: RRdw_RRvsNR-dw1_2pval0_05_RRvsA
ID	log2FC_RRvsNR	log2FC_RRvsAT	gname	gdes
ENSG00000006118	-0.464216	-0.528804	TMEM132A	transmembrane protein 132A [Source:HGNC Symbol;Acc:31092]
ENSG00000007402	-0.414399	-0.296167	CACNA2D2	calcium channel, voltage-dependent, alpha 2/delta subunit 2 [Source:HGNC Symbol;Acc:1400]
ENSG00000007516	-0.503972	-0.341161	BAIAP3	BAI1-associated protein 3 [Source:HGNC Symbol;Acc:948]
ENSG00000008226	-0.33885	-0.322689	DLEC1	deleted in lung and esophageal cancer 1 [Source:HGNC Symbol;Acc:2899]
ENSG00000008710	-0.370574	-0.285766	PKD1	polycystic kidney disease 1 (autosomal dominant) [Source:HGNC Symbol;Acc:9008]
ENSG00000037280	-0.493338	-0.365578	FLT4	fms-related tyrosine kinase 4 [Source:HGNC Symbol;Acc:3767]
ENSG00000053702	-0.364279	-0.344135	NRIP2	nuclear receptor interacting protein 2 [Source:HGNC Symbol;Acc:23078]
ENSG00000062524	-0.388709	-0.275919	LTK	leukocyte receptor tyrosine kinase [Source:HGNC Symbol;Acc:6721]
ENSG00000066230	-0.472446	-0.265515	SLC9A3	solute carrier family 9, subfamily A (NHE3, cation proton antiporter 3), member 3 [Source:HGNC Symbol;Acc:11073]
ENSG00000069188	-0.756723	-0.307649	SDK2	sidekick cell adhesion molecule 2 [Source:HGNC Symbol;Acc:19308]
ENSG00000072071	-0.359456	-0.289004	LPHN1	latrophilin 1 [Source:HGNC Symbol;Acc:20973]
ENSG00000074370	-0.306272	-0.301012	ATP2A3	ATPase, Ca++ transporting, ubiquitous [Source:HGNC Symbol;Acc:813]
ENSG00000074855	-0.321512	-0.30421	ANO8	anoctamin 8 [Source:HGNC Symbol;Acc:29329]
ENSG00000075426	-0.402413	-0.269192	FOSL2	FOS-like antigen 2 [Source:HGNC Symbol;Acc:3798]
ENSG00000076201	-0.310886	-0.270955	PTPN23	protein tyrosine phosphatase, non-receptor type 23 [Source:HGNC Symbol;Acc:14406]
ENSG00000076555	-0.404806	-0.290954	ACACB	acetyl-CoA carboxylase beta [Source:HGNC Symbol;Acc:85]
ENSG00000077044	-0.299755	-0.309552	DGKD	diacylglycerol kinase, delta 130kDa [Source:HGNC Symbol;Acc:2851]
ENSG00000078804	-0.694192	-0.42113	TP53INP2	tumor protein p53 inducible nuclear protein 2 [Source:HGNC Symbol;Acc:16104]
ENSG00000079432	-0.315401	-0.343806	CIC	capicua transcriptional repressor [Source:HGNC Symbol;Acc:14214]
ENSG00000081052	-0.463711	-0.52222	COL4A4	collagen, type IV, alpha 4 [Source:HGNC Symbol;Acc:2206]
ENSG00000085563	-0.392757	-0.272878	ABCB1	ATP-binding cassette, sub-family B (MDR/TAP), member 1 [Source:HGNC Symbol;Acc:40]
ENSG00000087589	-0.479414	-0.287324	CASS4	Cas scaffolding protein family member 4 [Source:HGNC Symbol;Acc:15878]
ENSG00000099326	-0.285795	-0.267257	MZF1	myeloid zinc finger 1 [Source:HGNC Symbol;Acc:13108]
ENSG00000099866	-0.408094	-0.306172	MADCAM1	mucosal vascular addressin cell adhesion molecule 1 [Source:HGNC Symbol;Acc:6765]
ENSG00000099889	-0.34976	-0.351837	ARVCF	armadillo repeat gene deleted in velocardiofacial syndrome [Source:HGNC Symbol;Acc:728]
ENSG00000099904	-0.301502	-0.324872	ZDHHC8	zinc finger, DHHC-type containing 8 [Source:HGNC Symbol;Acc:18474]
ENSG00000099937	-0.45062	-0.306061	SERPIND1	serpin peptidase inhibitor, clade D (heparin cofactor), member 1 [Source:HGNC Symbol;Acc:4838]
ENSG00000100197	-0.369228	-0.290587	CYP2D6	cytochrome P450, family 2, subfamily D, polypeptide 6 [Source:HGNC Symbol;Acc:2625]
ENSG00000100241	-0.288687	-0.274159	SBF1	SET binding factor 1 [Source:HGNC Symbol;Acc:10542]
ENSG00000100307	-0.288133	-0.280279	CBX7	chromobox homolog 7 [Source:HGNC Symbol;Acc:1557]
ENSG00000100767	-0.444953	-0.352251	PAPLN	papilin, proteoglycan-like sulfated glycoprotein [Source:HGNC Symbol;Acc:19262]
ENSG00000102445	-0.520408	-0.448493	KIAA0226L	KIAA0226-like [Source:HGNC Symbol;Acc:20420]
ENSG00000103489	-0.434994	-0.337072	XYLT1	xylosyltransferase I [Source:HGNC Symbol;Acc:15516]
ENSG00000105270	-0.374233	-0.371704	CLIP3	CAP-GLY domain containing linker protein 3 [Source:HGNC Symbol;Acc:24314]
ENSG00000105426	-0.516818	-0.287358	PTPRS	protein tyrosine phosphatase, receptor type, S [Source:HGNC Symbol;Acc:9681]
ENSG00000105641	-0.455287	-0.276119	SLC5A5	solute carrier family 5 (sodium/iodide cotransporter), member 5 [Source:HGNC Symbol;Acc:11040]
ENSG00000105662	-0.318224	-0.330453	CRTC1	CREB regulated transcription coactivator 1 [Source:HGNC Symbol;Acc:16062]
ENSG00000106004	-0.671515	-0.333591	HOXA5	homeobox A5 [Source:HGNC Symbol;Acc:5106]
ENSG00000106714	-0.533658	-0.273929	CNTNAP3	contactin associated protein-like 3 [Source:HGNC Symbol;Acc:13834]
ENSG00000107331	-0.273107	-0.425326	ABCA2	ATP-binding cassette, sub-family A (ABC1), member 2 [Source:HGNC Symbol;Acc:32]
ENSG00000107611	-0.388927	-0.275839	CUBN	cubilin (intrinsic factor-cobalamin receptor) [Source:HGNC Symbol;Acc:2548]
ENSG00000108375	-0.499499	-0.287192	RNF43	ring finger protein 43 [Source:HGNC Symbol;Acc:18505]
ENSG00000108474	-0.267781	-0.349469	PIGL	phosphatidylinositol glycan anchor biosynthesis, class L [Source:HGNC Symbol;Acc:8966]
ENSG00000108557	-0.329193	-0.338458	RAI1	retinoic acid induced 1 [Source:HGNC Symbol;Acc:9834]
ENSG00000108797	-0.36001	-0.34083	CNTNAP1	contactin associated protein 1 [Source:HGNC Symbol;Acc:8011]
ENSG00000108963	-0.366755	-0.26337	DPH1	diphthamide biosynthesis 1 [Source:HGNC Symbol;Acc:3003]
ENSG00000109686	-0.414265	-0.325883	SH3D19	SH3 domain containing 19 [Source:HGNC Symbol;Acc:30418]
ENSG00000109771	-0.418722	-0.327765	LRP2BP	LRP2 binding protein [Source:HGNC Symbol;Acc:25434]
ENSG00000110400	-0.427171	-0.422945	PVRL1	poliovirus receptor-related 1 (herpesvirus entry mediator C) [Source:HGNC Symbol;Acc:9706]
ENSG00000111077	-0.517262	-0.37799	TENC1	tensin like C1 domain containing phosphatase (tensin 2) [Source:HGNC Symbol;Acc:19737]
ENSG00000112137	-0.569505	-0.428417	PHACTR1	phosphatase and actin regulator 1 [Source:HGNC Symbol;Acc:20990]
ENSG00000112787	-0.305999	-0.299857	FBRSL1	fibrosin-like 1 [Source:HGNC Symbol;Acc:29308]
ENSG00000114770	-0.397484	-0.494659	ABCC5	ATP-binding cassette, sub-family C (CFTR/MRP), member 5 [Source:HGNC Symbol;Acc:56]
ENSG00000114812	-0.31187	-0.379192	VIPR1	vasoactive intestinal peptide receptor 1 [Source:HGNC Symbol;Acc:12694]
ENSG00000114923	-0.483517	-0.456621	SLC4A3	solute carrier family 4 (anion exchanger), member 3 [Source:HGNC Symbol;Acc:11029]
ENSG00000115657	-0.489757	-0.40083	ABCB6	ATP-binding cassette, sub-family B (MDR/TAP), member 6 [Source:HGNC Symbol;Acc:47]
ENSG00000116032	-0.393605	-0.521371	GRIN3B	glutamate receptor, ionotropic, N-methyl-D-aspartate 3B [Source:HGNC Symbol;Acc:16768]
ENSG00000116604	-0.37538	-0.291574	MEF2D	myocyte enhancer factor 2D [Source:HGNC Symbol;Acc:6997]
ENSG00000116761	-0.618209	-0.457428	CTH	cystathionase (cystathionine gamma-lyase) [Source:HGNC Symbol;Acc:2501]
ENSG00000118298	-0.40862	-0.367255	CA14	carbonic anhydrase XIV [Source:HGNC Symbol;Acc:1372]
ENSG00000119771	-0.348171	-0.31878	KLHL29	kelch-like family member 29 [Source:HGNC Symbol;Acc:29404]
ENSG00000124006	-0.458375	-0.322593	OBSL1	obscurin-like 1 [Source:HGNC Symbol;Acc:29092]
ENSG00000124496	-0.312015	-0.286714	TRERF1	transcriptional regulating factor 1 [Source:HGNC Symbol;Acc:18273]
ENSG00000124574	-0.319971	-0.3132	ABCC10	ATP-binding cassette, sub-family C (CFTR/MRP), member 10 [Source:HGNC Symbol;Acc:52]
ENSG00000125084	-0.534586	-0.350908	WNT1	wingless-type MMTV integration site family, member 1 [Source:HGNC Symbol;Acc:12774]
ENSG00000125810	-0.384445	-0.332274	CD93	CD93 molecule [Source:HGNC Symbol;Acc:15855]
ENSG00000126351	-0.303317	-0.273576	THRA	thyroid hormone receptor, alpha [Source:HGNC Symbol;Acc:11796]
ENSG00000126391	-0.279965	-0.264105	FRMD8	FERM domain containing 8 [Source:HGNC Symbol;Acc:25462]
ENSG00000126464	-0.439734	-0.292647	PRR12	proline rich 12 [Source:HGNC Symbol;Acc:29217]
ENSG00000126705	-0.376728	-0.27967	AHDC1	AT hook, DNA binding motif, containing 1 [Source:HGNC Symbol;Acc:25230]
ENSG00000127329	-0.41634	-0.338483	PTPRB	protein tyrosine phosphatase, receptor type, B [Source:HGNC Symbol;Acc:9665]
ENSG00000127511	-0.288764	-0.302303	SIN3B	SIN3 transcription regulator family member B [Source:HGNC Symbol;Acc:19354]
ENSG00000128159	-0.361462	-0.333667	TUBGCP6	tubulin, gamma complex associated protein 6 [Source:HGNC Symbol;Acc:18127]
ENSG00000130396	-0.442202	-0.440039	MLLT4	myeloid/lymphoid or mixed-lineage leukemia (trithorax homolog, Drosophila); translocated to, 4 [Source:HGNC Symbol;Acc:7137]
ENSG00000130590	-0.371234	-0.277894	SAMD10	sterile alpha motif domain containing 10 [Source:HGNC Symbol;Acc:16129]
ENSG00000130702	-0.502903	-0.305547	LAMA5	laminin, alpha 5 [Source:HGNC Symbol;Acc:6485]
ENSG00000130758	-0.322499	-0.270625	MAP3K10	mitogen-activated protein kinase kinase kinase 10 [Source:HGNC Symbol;Acc:6849]
ENSG00000130827	-0.420445	-0.336651	PLXNA3	plexin A3 [Source:HGNC Symbol;Acc:9101]
ENSG00000132470	-0.459909	-0.294328	ITGB4	integrin, beta 4 [Source:HGNC Symbol;Acc:6158]
ENSG00000133026	-0.387776	-0.292631	MYH10	myosin, heavy chain 10, non-muscle [Source:HGNC Symbol;Acc:7568]
ENSG00000134107	-0.343581	-0.272853	BHLHE40	basic helix-loop-helix family, member e40 [Source:HGNC Symbol;Acc:1046]
ENSG00000134183	-0.518855	-0.436556	GNAT2	guanine nucleotide binding protein (G protein), alpha transducing activity polypeptide 2 [Source:HGNC Symbol;Acc:4394]
ENSG00000135074	-0.37001	-0.418075	ADAM19	ADAM metallopeptidase domain 19 [Source:HGNC Symbol;Acc:197]
ENSG00000135749	-0.377087	-0.311723	PCNXL2	pecanex-like 2 (Drosophila) [Source:HGNC Symbol;Acc:8736]
ENSG00000136002	-0.461115	-0.294597	ARHGEF4	Rho guanine nucleotide exchange factor (GEF) 4 [Source:HGNC Symbol;Acc:684]
ENSG00000136854	-0.401987	-0.343747	STXBP1	syntaxin binding protein 1 [Source:HGNC Symbol;Acc:11444]
ENSG00000137343	-0.370266	-0.311784	ATAT1	alpha tubulin acetyltransferase 1 [Source:HGNC Symbol;Acc:21186]
ENSG00000137877	-0.379869	-0.28378	SPTBN5	spectrin, beta, non-erythrocytic 5 [Source:HGNC Symbol;Acc:15680]
ENSG00000138615	-0.412514	-0.388486	CILP	cartilage intermediate layer protein, nucleotide pyrophosphohydrolase [Source:HGNC Symbol;Acc:1980]
ENSG00000138834	-0.288319	-0.397414	MAPK8IP3	mitogen-activated protein kinase 8 interacting protein 3 [Source:HGNC Symbol;Acc:6884]
ENSG00000139190	-0.275509	-0.296993	VAMP1	vesicle-associated membrane protein 1 (synaptobrevin 1) [Source:HGNC Symbol;Acc:12642]
ENSG00000139725	-0.307634	-0.390357	RHOF	ras homolog family member F (in filopodia) [Source:HGNC Symbol;Acc:15703]
ENSG00000140326	-0.364634	-0.303177	CDAN1	codanin 1 [Source:HGNC Symbol;Acc:1713]
ENSG00000140332	-0.406623	-0.324383	TLE3	transducin-like enhancer of split 3 (E(sp1) homolog, Drosophila) [Source:HGNC Symbol;Acc:11839]
ENSG00000140688	-0.37024	-0.301824	C16orf58	chromosome 16 open reading frame 58 [Source:HGNC Symbol;Acc:25848]
ENSG00000141258	-0.370069	-0.327239	SGSM2	small G protein signaling modulator 2 [Source:HGNC Symbol;Acc:29026]
ENSG00000141696	-0.402207	-0.268574	LEPREL4	leprecan-like 4 [Source:HGNC Symbol;Acc:16946]
ENSG00000142798	-0.593496	-0.34086	HSPG2	heparan sulfate proteoglycan 2 [Source:HGNC Symbol;Acc:5273]
ENSG00000143434	-0.394994	-0.324845	SEMA6C	sema domain, transmembrane domain (TM), and cytoplasmic domain, (semaphorin) 6C [Source:HGNC Symbol;Acc:10740]
ENSG00000143630	-0.360859	-0.343145	HCN3	hyperpolarization activated cyclic nucleotide-gated potassium channel 3 [Source:HGNC Symbol;Acc:19183]
ENSG00000144488	-0.422148	-0.341137	ESPNL	espin-like [Source:HGNC Symbol;Acc:27937]
ENSG00000144645	-0.461867	-0.277668	OSBPL10	oxysterol binding protein-like 10 [Source:HGNC Symbol;Acc:16395]
ENSG00000145949	-0.416463	-0.352126	MYLK4	myosin light chain kinase family, member 4 [Source:HGNC Symbol;Acc:27972]
ENSG00000146021	-0.369152	-0.285513	KLHL3	kelch-like family member 3 [Source:HGNC Symbol;Acc:6354]
ENSG00000146083	-0.335344	-0.369457	RNF44	ring finger protein 44 [Source:HGNC Symbol;Acc:19180]
ENSG00000146830	-0.299383	-0.349461	GIGYF1	GRB10 interacting GYF protein 1 [Source:HGNC Symbol;Acc:9126]
ENSG00000147144	-0.442421	-0.403893	CCDC120	coiled-coil domain containing 120 [Source:HGNC Symbol;Acc:28910]
ENSG00000148600	-0.452088	-0.378045	CDHR1	cadherin-related family member 1 [Source:HGNC Symbol;Acc:14550]
ENSG00000148985	-0.304415	-0.281057	PGAP2	post-GPI attachment to proteins 2 [Source:HGNC Symbol;Acc:17893]
ENSG00000149527	-0.370362	-0.378627	PLCH2	phospholipase C, eta 2 [Source:HGNC Symbol;Acc:29037]
ENSG00000149634	-0.467455	-0.366047	SPATA25	spermatogenesis associated 25 [Source:HGNC Symbol;Acc:16158]
ENSG00000154274	-0.483114	-0.346209	C4orf19	chromosome 4 open reading frame 19 [Source:HGNC Symbol;Acc:25618]
ENSG00000157933	-0.441182	-0.388419	SKI	v-ski avian sarcoma viral oncogene homolog [Source:HGNC Symbol;Acc:10896]
ENSG00000157985	-0.52535	-0.381883	AGAP1	ArfGAP with GTPase domain, ankyrin repeat and PH domain 1 [Source:HGNC Symbol;Acc:16922]
ENSG00000159433	-0.391863	-0.396725	STARD9	StAR-related lipid transfer (START) domain containing 9 [Source:HGNC Symbol;Acc:19162]
ENSG00000159784	-0.581924	-0.427116	FAM131B	family with sequence similarity 131, member B [Source:HGNC Symbol;Acc:22202]
ENSG00000159958	-0.522193	-0.359629	TNFRSF13C	tumor necrosis factor receptor superfamily, member 13C [Source:HGNC Symbol;Acc:17755]
ENSG00000160469	-0.434348	-0.31277	BRSK1	BR serine/threonine kinase 1 [Source:HGNC Symbol;Acc:18994]
ENSG00000161010	-0.326074	-0.286076	C5orf45	chromosome 5 open reading frame 45 [Source:HGNC Symbol;Acc:30817]
ENSG00000161681	-0.459745	-0.279991	SHANK1	SH3 and multiple ankyrin repeat domains 1 [Source:HGNC Symbol;Acc:15474]
ENSG00000161996	-0.405768	-0.35738	WDR90	WD repeat domain 90 [Source:HGNC Symbol;Acc:26960]
ENSG00000162591	-0.375303	-0.430511	MEGF6	multiple EGF-like-domains 6 [Source:HGNC Symbol;Acc:3232]
ENSG00000164056	-0.512279	-0.275053	SPRY1	sprouty homolog 1, antagonist of FGF signaling (Drosophila) [Source:HGNC Symbol;Acc:11269]
ENSG00000164082	-0.547241	-0.481334	GRM2	glutamate receptor, metabotropic 2 [Source:HGNC Symbol;Acc:4594]
ENSG00000165102	-0.347155	-0.283647	HGSNAT	heparan-alpha-glucosaminide N-acetyltransferase [Source:HGNC Symbol;Acc:26527]
ENSG00000165804	-0.397296	-0.396706	ZNF219	zinc finger protein 219 [Source:HGNC Symbol;Acc:13011]
ENSG00000165810	-0.438396	-0.320745	BTNL9	butyrophilin-like 9 [Source:HGNC Symbol;Acc:24176]
ENSG00000166402	-0.426604	-0.435966	TUB	tubby bipartite transcription factor [Source:HGNC Symbol;Acc:12406]
ENSG00000167037	-0.433583	-0.272932	SGSM1	small G protein signaling modulator 1 [Source:HGNC Symbol;Acc:29410]
ENSG00000167615	-0.33759	-0.328528	LENG8	leukocyte receptor cluster (LRC) member 8 [Source:HGNC Symbol;Acc:15500]
ENSG00000167895	-0.326607	-0.278594	TMC8	transmembrane channel-like 8 [Source:HGNC Symbol;Acc:20474]
ENSG00000167978	-0.330667	-0.274894	SRRM2	serine/arginine repetitive matrix 2 [Source:HGNC Symbol;Acc:16639]
ENSG00000168140	-0.40515	-0.315247	VASN	vasorin [Source:HGNC Symbol;Acc:18517]
ENSG00000168676	-0.485762	-0.304361	KCTD19	potassium channel tetramerization domain containing 19 [Source:HGNC Symbol;Acc:24753]
ENSG00000168763	-0.331273	-0.331318	CNNM3	cyclin M3 [Source:HGNC Symbol;Acc:104]
ENSG00000168781	-0.337979	-0.304818	PPIP5K1	diphosphoinositol pentakisphosphate kinase 1 [Source:HGNC Symbol;Acc:29023]
ENSG00000168970	-0.391498	-0.309192	JMJD7-PLA2G4B	JMJD7-PLA2G4B readthrough [Source:HGNC Symbol;Acc:34449]
ENSG00000169031	-0.503676	-0.387579	COL4A3	collagen, type IV, alpha 3 (Goodpasture antigen) [Source:HGNC Symbol;Acc:2204]
ENSG00000169710	-0.459159	-0.342795	FASN	fatty acid synthase [Source:HGNC Symbol;Acc:3594]
ENSG00000169884	-0.440193	-0.370156	WNT10B	wingless-type MMTV integration site family, member 10B [Source:HGNC Symbol;Acc:12775]
ENSG00000169914	-0.294177	-0.28757	OTUD3	OTU domain containing 3 [Source:HGNC Symbol;Acc:29038]
ENSG00000169962	-0.427699	-0.356072	TAS1R3	taste receptor, type 1, member 3 [Source:HGNC Symbol;Acc:15661]
ENSG00000170921	-0.450597	-0.464967	TANC2	tetratricopeptide repeat, ankyrin repeat and coiled-coil containing 2 [Source:HGNC Symbol;Acc:30212]
ENSG00000171680	-0.451343	-0.329753	PLEKHG5	pleckstrin homology domain containing, family G (with RhoGef domain) member 5 [Source:HGNC Symbol;Acc:29105]
ENSG00000171790	-0.43406	-0.2735	SLFNL1	schlafen-like 1 [Source:HGNC Symbol;Acc:26313]
ENSG00000171992	-0.469271	-0.31656	SYNPO	synaptopodin [Source:HGNC Symbol;Acc:30672]
ENSG00000173166	-0.586552	-0.333784	RAPH1	Ras association (RalGDS/AF-6) and pleckstrin homology domains 1 [Source:HGNC Symbol;Acc:14436]
ENSG00000173611	-0.37924	-0.337456	SCAI	suppressor of cancer cell invasion [Source:HGNC Symbol;Acc:26709]
ENSG00000173846	-0.444059	-0.294221	PLK3	polo-like kinase 3 [Source:HGNC Symbol;Acc:2154]
ENSG00000174945	-0.384958	-0.3289	AMZ1	archaelysin family metallopeptidase 1 [Source:HGNC Symbol;Acc:22231]
ENSG00000175115	-0.367955	-0.311047	PACS1	phosphofurin acidic cluster sorting protein 1 [Source:HGNC Symbol;Acc:30032]
ENSG00000175265	-0.358691	-0.33909	GOLGA8A	golgin A8 family, member A [Source:HGNC Symbol;Acc:31972]
ENSG00000175727	-0.391697	-0.349054	MLXIP	MLX interacting protein [Source:HGNC Symbol;Acc:17055]
ENSG00000176105	-0.357844	-0.29747	YES1	v-yes-1 Yamaguchi sarcoma viral oncogene homolog 1 [Source:HGNC Symbol;Acc:12841]
ENSG00000176383	-0.412017	-0.382769	B3GNT4	UDP-GlcNAc:betaGal beta-1,3-N-acetylglucosaminyltransferase 4 [Source:HGNC Symbol;Acc:15683]
ENSG00000176490	-0.458737	-0.276985	DIRAS1	DIRAS family, GTP-binding RAS-like 1 [Source:HGNC Symbol;Acc:19127]
ENSG00000177380	-0.375879	-0.314867	PPFIA3	protein tyrosine phosphatase, receptor type, f polypeptide (PTPRF), interacting protein (liprin), alpha 3 [Source:HGNC Symbol;Acc:9247]
ENSG00000178665	-0.484184	-0.476613	ZNF713	zinc finger protein 713 [Source:HGNC Symbol;Acc:22043]
ENSG00000178726	-0.534102	-0.330779	THBD	thrombomodulin [Source:HGNC Symbol;Acc:11784]
ENSG00000178971	-0.322402	-0.322505	CTC1	CTS telomere maintenance complex component 1 [Source:HGNC Symbol;Acc:26169]
ENSG00000179833	-0.428536	-0.263143	SERTAD2	SERTA domain containing 2 [Source:HGNC Symbol;Acc:30784]
ENSG00000182326	-0.417661	-0.326737	C1S	complement component 1, s subcomponent [Source:HGNC Symbol;Acc:1247]
ENSG00000182489	-0.512517	-0.299144	XKRX	XK, Kell blood group complex subunit-related, X-linked [Source:HGNC Symbol;Acc:29845]
ENSG00000182983	-0.405953	-0.328586	ZNF662	zinc finger protein 662 [Source:HGNC Symbol;Acc:31930]
ENSG00000183421	-0.394954	-0.430462	RIPK4	receptor-interacting serine-threonine kinase 4 [Source:HGNC Symbol;Acc:496]
ENSG00000183426	-0.336067	-0.264224	NPIPA1	nuclear pore complex interacting protein family, member A1 [Source:HGNC Symbol;Acc:7909]
ENSG00000184677	-0.304989	-0.273866	ZBTB40	zinc finger and BTB domain containing 40 [Source:HGNC Symbol;Acc:29045]
ENSG00000185245	-0.339598	-0.318453	GP1BA	glycoprotein Ib (platelet), alpha polypeptide [Source:HGNC Symbol;Acc:4439]
ENSG00000185950	-0.497012	-0.381186	IRS2	insulin receptor substrate 2 [Source:HGNC Symbol;Acc:6126]
ENSG00000185972	-0.416437	-0.318945	CCIN	calicin [Source:HGNC Symbol;Acc:1568]
ENSG00000186174	-0.36129	-0.264514	BCL9L	B-cell CLL/lymphoma 9-like [Source:HGNC Symbol;Acc:23688]
ENSG00000186919	-0.419045	-0.353902	ZACN	zinc activated ligand-gated ion channel [Source:HGNC Symbol;Acc:29504]
ENSG00000187045	-0.532833	-0.39229	TMPRSS6	transmembrane protease, serine 6 [Source:HGNC Symbol;Acc:16517]
ENSG00000187726	-0.512024	-0.276209	DNAJB13	DnaJ (Hsp40) homolog, subfamily B, member 13 [Source:HGNC Symbol;Acc:30718]
ENSG00000187961	-0.272179	-0.364582	KLHL17	kelch-like family member 17 [Source:HGNC Symbol;Acc:24023]
ENSG00000188886	-0.461402	-0.353473	ASTL	astacin-like metallo-endopeptidase (M12 family) [Source:HGNC Symbol;Acc:31704]
ENSG00000196313	-0.376974	-0.270201	POM121	POM121 transmembrane nucleoporin [Source:HGNC Symbol;Acc:19702]
ENSG00000197093	-0.452376	-0.313507	GAL3ST4	galactose-3-O-sulfotransferase 4 [Source:HGNC Symbol;Acc:24145]
ENSG00000197283	-0.496588	-0.299566	SYNGAP1	synaptic Ras GTPase activating protein 1 [Source:HGNC Symbol;Acc:11497]
ENSG00000197763	-0.466628	-0.347154	TXNRD3	thioredoxin reductase 3 [Source:HGNC Symbol;Acc:20667]
ENSG00000197774	-0.266381	-0.306426	EME2	essential meiotic structure-specific endonuclease subunit 2 [Source:HGNC Symbol;Acc:27289]
ENSG00000204653	-0.44793	-0.456503	ASPDH	aspartate dehydrogenase domain containing [Source:HGNC Symbol;Acc:33856]
ENSG00000205147	-0.344874	-0.405071	AC016586.1
ENSG00000215041	-0.279639	-0.268411	NEURL4	neuralized E3 ubiquitin protein ligase 4 [Source:HGNC Symbol;Acc:34410]
ENSG00000215252	-0.353129	-0.280613	GOLGA8B	golgin A8 family, member B [Source:HGNC Symbol;Acc:31973]
ENSG00000215912	-0.366895	-0.367627	TTC34	tetratricopeptide repeat domain 34 [Source:HGNC Symbol;Acc:34297]
ENSG00000225119	-0.341009	-0.330627	LINC00999	long intergenic non-protein coding RNA 999 [Source:HGNC Symbol;Acc:38537]
ENSG00000225614	-0.457875	-0.354844	ZNF469	zinc finger protein 469 [Source:HGNC Symbol;Acc:23216]
ENSG00000241489	-0.355664	-0.368502	IDS	Iduronate 2-sulfatase (Hunter syndrome), isoform CRA_e; Iduronate 2-sulfatase 14 kDa chain; cDNA FLJ42669 fis, clone BRAMY2022168, highly similar to IDURONATE 2-SULFATASE [Source:UniProtKB/TrEMBL;Acc:B3KWA1]
ENSG00000241973	-0.309815	-0.265148	PI4KA	phosphatidylinositol 4-kinase, catalytic, alpha [Source:HGNC Symbol;Acc:8983]
ENSG00000243156	-0.40172	-0.315396	MICAL3	microtubule associated monooxygenase, calponin and LIM domain containing 3 [Source:HGNC Symbol;Acc:24694]
ENSG00000243477	-0.370279	-0.351701	NAT6	N-acetyltransferase 6 (GCN5-related) [Source:HGNC Symbol;Acc:30252]
ENSG00000269620	-0.49612	-0.273092	AL590560.1	HCG1995379; Uncharacterized protein [Source:UniProtKB/TrEMBL;Acc:M0R2Y0]
